# Supplementary material for: Investigating Lipid and Energy Dyshomeostasis Induced by Per- and Polyfluoroalkyl Substances (PFAS) Congeners in Mouse Model Using Systems Biology Approaches
Source: Metabolites. 2025 Jul 24;15(8):499. doi: 10.3390/metabo15080499 (PMC12388551; doi:10.3390/metabo15080499)
Supplement: Supplementary file 1 [file metabolites-15-00499-s001.zip › Supplementary file S1.xlsx]

## Sheet: DEGs (PFESA-BP2 hepatotoxicity)
Female at dose 0.03			Female at dose 0.30			Female at dose 3.0			Female at dose 6.0				Male at dose 0.03			Male at dose 0.30			Male at dose 3.0			Male at dose 6.0
Upregulated	Downregulated		Upregulated	Downregulated		Upregulated	Downregulated		Upregulated	Downregulated			Upregulated	Downregulated		Upregulated	Downregulated		Upregulated	Downregulated		Upregulated	Downregulated
Acaa1b	Abcd2		Aass	Abcd2		Aacs	Abcc9		Aacs	Aass			Abcc1	Adcy7		Aacs	Aadac		Abcc1	Abcg8		Aacs	Aadac
Acly	Acat1		Abat	Abcg5		Abcc3	Abcd2		Abcc3	Abca1			Abhd5	Adh4		Abcc1	Acaa2		Abcc3	Abhd5		Abcc3	Abat
Acmsd	Acot12		Abcc3	Acat1		Abcc4	Abcg5		Abcc4	Abca3			Agxt2	B4galt6		Acaca	Acad9		Abcc4	Acp5		Abcc4	Abca3
Car14	Acsl3		Abcc4	Acot12		Abcd1	Abcg8		Abcd1	Abcb4			Aldh1a1	Cox7a2		Acads	Acot13		Acaa1b	Acsm3		Abcd1	Abcb11
Cyb5r3	Aldh3b3		Abcd1	Acsm2		Abcd3	Acads		Abcd3	Abcc9			Cyp2a4	Cyp2c65		Acat2	Acot3		Acox1	Adh1		Abcd2	Abcg2
Cyp21a1	Asah1		Acaa1b	Ada		Abcg2	Acat1		Abcg2	Abcg5			Cyp2a5	Cyp4a10		Acly	Acyp1		Acp2	Agxt2		Acaa1b	Abcg8
Cyp2b10	B3galt1		Acacb	Adcy1		Abhd5	Acot12		Abhd5	Abcg8			Cyp7a1	Fabp2		Acsl1	Adh1		Acsm1	Ak4		Acaca	Abhd5
Cyp2c29	Bco1		Acly	Akr1b3		Acaa1b	Acot3		Acaa1b	Acads			Dctd	Ggt1		Acss2	Adh4		Acsm2	Bche		Acadl	Acaa2
Cyp2c55	Blvrb		Acmsd	Akr1b8		Acat2	Acot4		Acaa2	Acadsb			Dctpp1	Glo1		Ak3	Akr1b10		Acss2	Car14		Acadm	Acad8
Dhrs9	Bpgm		Aco1	Aldh3b3		Acly	Acox3		Acad11	Acat1			Ddc	Gpx2		Alas1	Aldob		Akr1a1	Car8		Acadvl	Acadsb
Fpgs	Chpt1		Acot2	Asah1		Acmsd	Ada		Acadm	Acat3			Dld	Hk2		Aldh1a1	Arg1		Akr1b10	Cdo1		Acat2	Acot13
Ggt6	Csad		Acsl4	Bckdha		Acot2	Adcy3		Acat2	Ache			Hpgd	Inpp4b		Asrgl1	Atp5j		Akr1b3	Ces3a		Acly	Acp5
Gldc	Cyp2a4		Acss2	Bco1		Acox1	Ado		Acly	Acot12			Lrat	Pik3c2a		Atp5d	Atp6v0d2		Akr1d1	Chkb		Aco2	Acp6
Gpt	Cyp3a16		Agxt	Bpgm		Acp2	Ak3		Acmsd	Acot3			Naprt	Setd1a		B4galnt1	Atp6v1e1		Alas1	Comt		Acot2	Acsm3
Hal	Dio1		Aldh1a1	Cda		Acss2	Ak4		Aco1	Acot4			Nt5e	Slc25a14		Cpt1a	Atp6v1g1		Alas2	Cyp2e1		Acot3	Acss3
Itpk1	Eci2		Aldh1l1	Cerk		Afmid	Aldh1b1		Aco2	Acox3			Pycrl	Sult2a5		Csad	Blvra		Aldh1a1	Dusp11		Acot7	Acy3
Mansc1	Fabp5		Aldh4a1	Ces3b		Agl	Aldh3b3		Acot2	Acss3			Slc11a1	Ugcg		Ctps	Car13		Aldh3a2	Ebp		Acox1	Acyp1
P4ha1	Galnt14		Aldh7a1	Cndp1		Alas1	Ampd2		Acox1	Acy3			Slc12a6	Umps		Cyp1a2	Cd36		Aldh4a1	Enoph1		Acsl1	Adcy7
Papss2	Glyat		Anpep	Cox4i1		Alas2	Aoc3		Acox2	Adcy3			Slc22a7			Cyp2a4	Cyp17a1		Alg5	Extl2		Acsm1	Adh1
Pigb	Gnpda2		Aqp8	Cox6c		Aldh1a1	Atp1a1		Acp1	Adcy4			Slc4a1			Cyp2a5	Cyp2c39		Alpl	Fah		Acsm2	Adh4
Pygb	Idi1		Aspa	Cox7a2l		Aldh3a2	Atp6v0d2		Acp2	Adcy5			Slc9a1			Cyp2b10	Cyp3a44		Anpep	Fn3krp		Acss2	Agpat2
Sardh	Msmo1		Atp11a	Crls1		Anpep	Atp8b1		Acsl3	Adcy9			Tat			Cyp2c55	Cyp4a10		Aox1	Folr2		Adhfe1	Agxt
Slc13a2	Mvd		Atp1b1	Crot		Aox1	Azin2		Acsl5	Adh4			Tdo2			Cyp2c66	Fabp2		Aprt	Ggt6		Agl	Ak3
Slc26a1	Nampt		Atp2b4	Csad		Aprt	B3galt1		Acss2	Ado			Uox			Cyp2d22	Folr2		Aspa	Gls2		Agmat	Ak4
Slc26a6	Nit2		Atp6v0a1	Cyp2a4		Aqp8	B4galnt1		Acyp1	Agpat2			Upp2			Cyp2u1	Ggt1		Atp1b1	Glul		Ak2	Akr1c6
Slc2a1	Nme7		B4galnt3	Cyp3a16		Aspa	B4gat1		Acyp2	Ak3			Xylb			Cyp51	Gucy1b1		Atp6v0a2	Haao		Akr1a1	Aldh1l1
Sphk2	Nudt5		Car3	Cyp3a41a		Atp11a	Bche		Adhfe1	Ak4						Ddc	Hexb		Bpnt1	Hacd3		Akr1b10	Aldh6a1
Uroc1	Pcbd2		Cd36	Cyp3a41b		Atp6v0e	Bco1		Adss	Aldh1b1						Echs1	Hprt		Chdh	Hadha		Akr1d1	Aldh9a1
	Pigp		Cds2	Cyp3a44		Bpnt1	Car14		Adssl1	Aldh1l1						Eno1b	Hsd17b11		Coasy	Hmox2		Alad	Aqp1
	Pla2g4b		Ces1d	Cyp4f13		Car3	Car8		Afmid	Aldh2						Etnk2	Idh2		Coq7	Hs6st1		Alas1	Arg1
	Plpp5		Chst14	Cyp7a1		Cd36	Cdo1		Agl	Aldh3b3						Fasn	Idh3g		Cth	Hsd11b1		Alas2	Asah1
	Sdhd		Cps1	Ddo		Ces1d	Cerk		Ak1	Alg1						Fdps	Kcnj8		Ctps	Hsd3b2		Aldh1a1	Atp11c
	Slc13a3		Cth	Dio1		Chst14	Ces3b		Akr1a1	Amdhd1						Fpgt	Lipc		Cyp1a2	Hsd3b3		Aldh3a2	Atp2b1
	Slc40a1		Cyb5r3	Dpm1		Cmas	Chsy3		Akr1b10	Ampd2						Ftcd	Mcee		Cyp2a4	Hsd3b7		Aldh4a1	Atp5e
	Spcs1		Cyp2a5	Eci2		Cpt1b	Cndp1		Akr1b3	Amt						Gls2	Ndufa9		Cyp2a5	Hykk		Aldh5a1	Atp6v0b
	St3gal4		Cyp2b10	Entpd8		Cpt2	Cox7a1		Alas1	Ash1l						Gns	Ndufb6		Cyp2b10	Ids		Aldoa	Atp6v1e1
	St3gal5		Cyp2c29	Extl2		Crat	Cpt1a		Alas2	Asns						Gpcpd1	Ndufv3		Cyp2c55	Impa1		Alg1	Atp6v1g1
	Sult1b1		Cyp2c55	Fabp12		Cs	Cyp1b1		Aldh1a1	Ass1						Gpt	Oat		Cyp2c65	Lhpp		Alpl	Atp8a1
	Thnsl1		Cyp2c65	Fabp5		Cth	Cyp2a4		Aldh3a2	Atp11c						Grhpr	Pcbd2		Cyp2c66	Lipc		Anpep	Atp8b1
	Ugcg		Cyp3a11	Fut1		Ctps	Cyp2c39		Aldh3b1	Atp1a1						Hmgcl	Pde3a		Cyp3a11	Maoa		Aox1	Auh
	Vnn1		Cyp3a25	G6pc		Cyb5r3	Cyp2e1		Aldoa	Atp6v0a1						Hmgcr	Sacm1l		Cyp3a13	Mat1a		Aprt	B3galnt1
	Vnn3		Cyp3a59	Glud1		Cyp2b10	Cyp2u1		Aldoc	Atp6v0d2						Hsd17b7	Sat1		Cyp3a25	Mdh1		Aqp8	B3galnt2
			Dhcr24	Glyat		Cyp2c29	Cyp3a16		Amd1	Atp8b1						Lss	Slc25a31		Cyp3a41b	Nnt		Asah2	B4galt6
			Dhcr7	Gmpr2		Cyp2c55	Cyp3a41a		Anpep	Azin2						Ndst1	Slc9a7		Cyp4a10	Oat		Asl	Baat
			Dpyd	Gnpda2		Cyp2c65	Cyp3a41b		Aox1	B3galt1						Ndufb11	Sult1a1		Cyp51	Pemt		Aspa	Bche
			Dpysl3	Gpx3		Cyp2c66	Cyp3a44		Aprt	B3gat3						Neu1	Sult2a1		Cyp7a1	Phyh		Asrgl1	Bhmt
			Elovl6	Gpx4		Cyp3a11	Cyp4f13		Aqp7	B4galnt1						Nsd3	Sult2a5		Cyp8b1	Pik3cb		Atp1b1	Blvra
			Enpp3	Gpx7		Cyp3a13	Cyp4f14		Aqp8	B4galt1						Nt5e	Uqcrb		Dctd	Plpbp		Atp5k	Car1
			Entpd5	Hacl1		Cyp3a25	Cyp4v3		Aspa	B4galt5						Pcyt2	Uqcrc2		Decr1	Rdh1		Atp6v0a1	Car14
			Fads6	Hmgcs2		Cyp3a57	Cyp7a1		Atp5c1	B4gat1						Pgam1			Dhcr7	Rdh14		Atp6v0a2	Car8
			Fasn	Hs3st1		Cyp3a59	Cyp7b1		Atp6v0e	Bcat2						Pik3r1			Dio1	Rdh16f2		Atp6v1a	Cd38
			Fdps	Hsd17b6		Cyp4a10	Ddo		Atp6v1d	Bche						Plcb3			Dld	Rdh9		Bckdha	Cdo1
			Fn3krp	Hsd3b1		Cyp4a31	Dgat2		Blvrb	Bhmt						Qprt			Ehhadh	Scarb1		Blvrb	Cers4
			Gbe1	Hsd3b3		Cyp4a32	Dgkz		Bpnt1	Bhmt2						Scarb1			Elovl6	Sdr42e1		Bpnt1	Cers5
			Gck	Hsd3b5		Cyp4f15	Dmgdh		Car13	Btd						Sds			Etnk2	Slc17a2		Cad	Ces3b
			Ggt6	Isyna1		Cyp51	Enpp1		Car3	Cant1						Slc11a1			Fabp4	Slc17a4		Cbr1	Chst2
			Gldc	Kcnj8		Dbi	Enpp2		Cbr1	Car14						Slc11a2			Fads6	Slc19a2		Cbr3	Cmpk1
			Gpt	Kmt5c		Dck	Entpd2		Cbr3	Car5a						Slc22a3			Fasn	Slc1a2		Cd36	Cmpk2
			Gstm2	Ldha		Decr1	Entpd8		Cbr4	Car8						Slc22a7			Fdft1	Slc25a10		Cds2	Cnp
			Hibadh	Mecr		Degs1	Etnppl		Cd36	Cbs						Slc25a12			Ftl1	Slc25a11		Ces1d	Comt
			Hkdc1	Nampt		Dhcr24	Extl1		Cers2	Cdo1						Slc25a37			Galc	Slc2a9		Chdh	Cox5a
			Inpp4a	Ndufb4		Dhcr7	Extl3		Cers5	Ces3b						Slc35d1			Gbe1	Slc30a1		Cmas	Cox6c
			Itpk1	Ndufs3		Dhrs4	Fabp12		Ces1d	Chka						Slc6a8			Glrx	Slc35c1		Coasy	Cox7c
			Kynu	Ndufv1		Dhrs9	Fabp5		Chdh	Chsy3						Sqle			Gmpr2	Slc37a4		Coq7	Crls1
			Lss	Nit2		Dio1	Fbp1		Chpt1	Cndp1						Tat			Gnmt	Slc43a1		Cox7a2l	Crot
			Msmo1	Nme6		Dlat	Fut7		Cmas	Cnp						Ugt1a1			Gpd1	Slc47a1		Cpt1b	Ctdspl2
			Mvk	Nme7		Eci1	G6pc		Cmpk2	Cox7a1									Gpx7	Tns2		Cpt2	Cyp2e1
			Pafah2	Nudt5		Ehhadh	Gcnt2		Coasy	Cps1									Gsr			Cs	Cyp2f2
			Paics	Pck1		Elovl1	Gcnt4		Comtd1	Cpt1a									Hmgcr			Ctbp1	Cyp2u1
			Papss2	Pgls		Elovl3	Gk		Coq3	Crot									Hprt			Cth	Cyp4b1
			Pigo	Pgm3		Elovl6	Glce		Coq7	Cyp17a1									Hs6st3			Ctps	Cyp4f13
			Pxdn	Pip4k2a		Enpp3	Glrx2		Cox6b2	Cyp2a4									Hsd17b7			Cyb5r3	Cyp4f14
			Qdpr	Plcxd2		Entpd5	Gls2		Cox7c	Cyp2c38									Htatip2			Cyp1a2	Cyp4v3
			Rdh11	Plpp2		Ephx2	Glud1		Cox8a	Cyp2c39									Idh1			Cyp2a4	Cyp7b1
			Rdh16	Plpp5		Fasn	Glul		Cpt1b	Cyp2e1									Idh2			Cyp2a5	Dbt
			Rrm2	Rbks		Fdft1	Gnpda1		Cpt2	Cyp2j6									Khk			Cyp2b10	Dgat2
			Sardh	Rpl14		Fdps	Gpx3		Crat	Cyp2u1									Lbr			Cyp2c55	Dhodh
			Setdb2	Sdhd		Fpgs	Gpx6		Cs	Cyp3a16									Lipg			Cyp2c65	Dpm1
			Sgms2	Slc17a2		Ftl1	Gulo		Csad	Cyp3a41a									Me1			Cyp2c66	Dpyd
			Sgpl1	Slc35b2		G6pc2	Gys2		Cth	Cyp3a41b									Mpi			Cyp2d22	Dpysl2
			Slc10a2	Slc40a1		Gale	Hacd3		Ctps	Cyp3a44									Mtap			Cyp3a11	Dusp11
			Slc13a2	Slco4a1		Gbe1	Hexb		Ctps2	Cyp4f13									Ndufb3			Cyp3a13	Enpp2
			Slc22a29	Spcs1		Gck	Hs3st3b1		Cyb5r3	Cyp4f14									Nqo1			Cyp3a25	Etfa
			Slc22a3	St3gal4		Ggt6	Hs6st1		Cyp1a1	Cyp4v3									Nsd3			Cyp3a41a	Etnk1
			Slc23a1	St3gal5		Glrx	Hsd17b6		Cyp1a2	Cyp7a1									Pafah1b2			Cyp3a41b	Ext1
			Slc23a2	Tusc3		Gm2a	Hsd3b1		Cyp2a5	Cyp7b1									Papss1			Cyp3a59	Extl2
			Slc26a1	Txnrd2		Gpat4	Hsd3b2		Cyp2b10	Daglb									Papss2			Cyp4a10	Fabp2
			Slc26a4	Ugcg		Gpx7	Hsd3b5		Cyp2c29	Dbt									Pck1			Cyp4a31	Fabp5
			Slc26a6	Ugt2b37		Gsr	Hykk		Cyp2c55	Ddo									Pck2			Cyp4a32	Fech
			Slc2a1	Vnn1		Gstm2	Ido2		Cyp2c65	Dgat2									Pcyt1a			Cyp51	Fn3k
			Slc3a2			Gstm7	Ids		Cyp2c66	Dhodh									Pgd			Cyp7a1	Folr2
			Slc6a19			Hao2	Inpp5b		Cyp3a11	Dmgdh									Pgs1			Cyp8b1	Fuca1
			Smpd3			Hmgcr	Itpka		Cyp3a13	Dpyd									Phospho1			Dctd	Fut10
			Sord			Hmgcs1	Kcnj8		Cyp3a25	Ehmt1									Pik3c2b			Dctpp1	G6pdx
			Sult1e1			Hprt	Ldha		Cyp3a57	Elovl2									Pik3c2g			Ddc	Ganc
			Sult2a5			Hsd17b7	Lpin1		Cyp3a59	Enpp1									Plpp3			Decr1	Gatm
			Ugdh			Idh1	Lta4h		Cyp4a10	Enpp2									Pnliprp1			Dhcr24	Gcat
			Ugt1a1			Idh2	Man2b1		Cyp4a31	Entpd6									Pycrl			Dhcr7	Gcnt2
			Ugt1a5			Idi1	Mat1a		Cyp4a32	Entpd8									Rdh11			Dhrs3	Gcnt4
			Upp2			Itpk1	Naga		Cyp4f15	Etnppl									Rdh19			Dhrs4	Gcsh
			Uroc1			Kynu	Nampt		Cyp51	Ext1									Rrm2			Dio1	Gk
			Xdh			Lbr	Nme7		Dbi	Ext2									Sacm1l			Dld	Glb1
			Zadh2			Lss	Nnt		Dck	Extl1									Scd1			Dtymk	Glo1
						Mat2a	Npc1		Dctd	Extl2									Slc10a1			Ech1	Gls
						Mboat1	Npr2		Dctpp1	Extl3									Slc17a8			Eci1	Gls2
						Me1	Pck1		Decr1	Fabp12									Slc25a37			Ehhadh	Glt8d1
						Mogat1	Pde2a		Decr2	Fabp5									Slc9a8			Ehmt2	Glul
						Msmo1	Pde4b		Degs1	Fads3									Soat1			Elovl1	Glyat
						Mtap	Pde6c		Dera	Fbp1									Sod1			Elovl2	Gm10681
						Mtmr7	Pde7b		Dhcr24	Fn3k									Sqle			Elovl6	Gne
						Mvd	Pde8a		Dhcr7	G6pc									St3gal5			Eno1	Gpat4
						Mvk	Pfkfb3		Dhrs4	Gaa									Sult1e1			Eno1b	Gpcpd1
						Nadk	Pgm2l1		Dhrs9	Galnt14									Treh			Ephx2	Gucy1a1
						Nme1	Pi4ka		Dio1	Galnt4									Ugdh			Etfb	Gucy1a2
						Nsdhl	Pigw		Dlat	Gamt									Ugt1a5			Etfdh	Gucy1b1
						Papss2	Pik3r1		Dtymk	Gba2									Ugt2b34			Etnk2	H2-Ke6
						Pde9a	Pip4k2a		Dut	Gcnt2									Ugt2b35			Fabp4	Haao
						Pdha1	Pip5k1a		Ech1	Gcnt4									Upp2			Fads1	Hacd3
						Pdhb	Plcb3		Eci1	Ggt5									Uroc1			Fads6	Hal
						Pepd	Plce1		Eci2	Gk									Urod			Fasn	Hao1
						Pfkfb1	Plcg2		Ehhadh	Gk2												Fdft1	Hexa
						Pgd	Plcxd2		Elovl1	Glce												Fdps	Hexb
						Pgk1	Pld4		Elovl3	Glrx2												Fpgs	Hibadh
						Phospho1	Plpp3		Elovl6	Gls2												Fth1	Hpgds
						Pla2g12a	Pygm		Eno1	Glud1												Ftl1	Hs2st1
						Pla2g6	Ralbp1		Enpp3	Glul												Gaa	Hs6st1
						Pmvk	Rdh1		Entpd5	Gne												Galnt7	Hsd11b1
						Pnliprp1	Rdh16f2		Ephx2	Gnpda1												Gapdh	Hsd3b2
						Pnpla3	Rdh9		Esd	Gns												Gart	Hsd3b3
						Ppa1	Renbp		Etfb	Got1												Gba	Hsd3b5
						Ppcdc	Rhbg		Etnk1	Gpcpd1												Gbe1	Hsd3b7
						Prdx3	Scarb1		Fabp4	Gpx6												Gch1	Hykk
						Ptges	Sdsl		Fabp7	Gulo												Gfpt1	Idh3a
						Pycrl	Shmt1		Fasn	Gys2												Glrx	Impa1
						Rdh11	Slc13a3		Fdft1	Haghl												Gm2a	Ip6k1
						Rrm2	Slc16a10		Fdps	Hal												Gmpr2	Kcnj8
						Sc5d	Slc16a2		Fpgs	Hexb												Gnmt	Kmo
						Selenoi	Slc17a2		Ftl1	Hgd												Gpaa1	Kmt2c
						Sgpl1	Slc1a2		Gale	Hlcs												Gpam	Kmt5b
						Slc10a2	Slc1a4		Galk1	Hs2st1												Gpt	Lhpp
						Slc13a2	Slc22a7		Galnt15	Hs3st3b1												Gpx7	Lipc
						Slc17a8	Slc25a22		Gbe1	Hs6st1												Grhpr	Manba
						Slc22a29	Slc27a1		Gck	Hsd17b6												Gsr	Mansc1
						Slc23a1	Slc27a6		Gclc	Hsd3b1												Gss	Maoa
						Slc25a17	Slc2a5		Ggt1	Hsd3b2												Gstm2	Mat1a
						Slc25a20	Slc2a8		Ggt6	Hsd3b3												Gstm7	Mat2b
						Slc25a37	Slc38a2		Glo1	Hsd3b5												Gucy2c	Mcee
						Slc26a1	Slc38a3		Glrx	Hsd3b7												Hacd1	Mdh1
						Slc26a4	Slc3a2		Gm2a	Hykk												Hacl1	Mgam
						Slc26a6	Slc40a1		Gmppa	Idh3a												Hadhb	Mtmr6
						Slc28a1	Slc43a1		Gmppb	Ido2												Hao2	Nadsyn1
						Slc2a1	Slc4a4		Gpat4	Ids												Hmgcl	Nags
						Slc35d2	Slc4a8		Gpi1	Impa1												Hmgcr	Nampt
						Slc37a1	Slc7a2		Gpt2	Inpp1												Hmgcs1	Ndufa6
						Slc3a1	Slc7a5		Gpx2	Inpp4a												Hpgd	Ndufa9
						Slc6a13	Slc8a1		Gpx7	Inpp5b												Hprt	Ndufb2
						Smpd3	Smyd3		Grhpr	Inpp5e												Hsd17b4	Ndufb4
						Sqle	Soat1		Gsr	Inppl1												Hsd17b7	Ndufc2
						Srd5a1	Sod3		Gstm2	Ip6k1												Htatip2	Ndufs2
						St6galnac3	Srd5a2		Gstm7	Itpka												Idh1	Ndufs4
						Stt3a	St3gal3		Hacd1	Itpkb												Idh2	Ndufv3
						Stt3b	St3gal4		Hadhb	Itpkc												Itpk1	Neu1
						Sult1a1	Sult1b1		Hao2	Kcnj8												Khk	Nme3
						Sult1c2	Txnrd2		Hkdc1	Kmt2b												Kmt5a	Nme4
						Sult1e1	Ucp2		Hmbs	Kmt2c												Lbr	Nme7
						Sult2a1	Ugcg		Hmgcl	Kmt2e												Ldhd	Oat
						Sult2a3	Ugt2b37		Hmgcr	Kmt5b												Lipg	Otc
						Sult2a4	Uox		Hmgcs1	Kmt5c												Lpin2	Pcx
						Sult2a5			Hprt	Lcat												Lss	Pde1a
						Sult2a6			Hs3st6	Lclat1												Mat2a	Pde3a
						Synj2			Hsd17b10	Ldha												Me1	Pde6c
						Tcirg1			Hsd17b12	Lipe												Mlycd	Pde8a
						Treh			Hsd17b4	Lpin1												Mmaa	Pfkfb3
						Ugdh			Hsd17b7	Lrat												Mogat1	Pgap1
						Ugt1a1			Htatip2	Man2b1												Mpi	Pgghg
						Ugt1a10			Idh1	Mat1a												Msmo1	Phyh
						Ugt1a5			Idh2	Mia3												Mtap	Pigc
						Ugt1a9			Idi1	Mthfd1												Mthfd1	Pign
						Ugt2b34			Kdsr	Mthfd2l												Mthfd1l	Pik3ca
						Ugt2b35			Khk	Mthfs												Mvk	Pipox
						Uqcr10			Kmt5a	Mtmr3												Naprt	Plcb1
						Zadh2			Kynu	Naga												Ndufb9	Ppt1
									Lbr	Naglu												Ndufs7	Ppt2
									Lpl	Ndst1												Nqo1	Ptdss1
									Lss	Ndst2												Nsdhl	Pten
									Mat2a	Neu1												Nt5c2	Ptgds
									Mboat1	Nit2												Nt5e	Ptpdc1
									Mdh1	Nme3												Ogt	Pts
									Mdh2	Nme7												Oplah	Qdpr
									Me1	Nnmt												Pafah2	Rdh16f2
									Me2	Nnt												Papss2	Rdh5
									Mgst3	Nol9												Pcbd1	Rdh9
									Mogat1	Npc1												Pck2	Sat1
									Msmo1	Npr1												Pcyt1a	Sat2
									Mtap	Npr2												Pcyt2	Scarb1
									Mthfd1l	Nsd1												Pde4d	Sdha
									Mthfd2	Nsd3												Pecr	Sdhc
									Mvd	Nt5dc3												Pgd	Sdhd
									Mvk	Oat												Phospho1	Sdr42e1
									Nadk	Ogdh												Pla2g12a	Setdb2
									Nanp	Pah												Pla2g6	Sgms1
									Nans	Pck1												Pld3	Sgpp1
									Ndufa10	Pcx												Pld6	Shmt1
									Ndufa5	Pde2a												Pmpca	Slc12a2
									Ndufs5	Pde4a												Pmvk	Slc16a10
									Ndufs8	Pde4b												Pnliprp1	Slc16a2
									Nme1	Pde4c												Pnp2	Slc17a2
									Nme2	Pde6c												Pnpla3	Slc17a3
									Nme6	Pde6g												Pnpo	Slc17a4
									Nmrk1	Pde7b												Ppcs	Slc19a2
									Nqo1	Pde8a												Prdx3	Slc1a2
									Nsdhl	Pde8b												Prdx6	Slc22a28
									Nt5c3	Pdxk												Prodh2	Slc22a30
									Odc1	Pgap1												Pycrl	Slc22a7
									Oxct1	Pgghg												Rbp4	Slc25a11
									P4ha1	Pgm2l1												Rdh11	Slc25a14
									Papss2	Pi4k2a												Rrm1	Slc25a17
									Pck2	Pi4ka												Rrm2	Slc25a21
									Pde3b	Pigk												Sardh	Slc30a1
									Pde4d	Pigo												Sc5d	Slc35a1
									Pdha1	Pigw												Scd1	Slc35b2
									Pdhb	Pik3r1												Sgpl1	Slc37a4
									Pdhx	Pik3r2												Shmt2	Slc38a2
									Pepd	Pip4k2b												Slc11a2	Slc40a1
									Pfkfb1	Pip5k1a												Slc16a1	Slc43a1
									Pgam1	Pip5k1c												Slc16a7	Slc51b
									Pgd	Plcb3												Slc17a8	Slc7a2
									Pgk1	Plce1												Slc20a1	Slc9a7
									Phospho1	Plcg1												Slc22a27	Slco1a5
									Pik3c2g	Plcxd2												Slc22a5	Slco1b2
									Pik3cb	Pld4												Slc23a1	Sptlc2
									Pik3r5	Plpp3												Slc23a2	St3gal4
									Pisd	Plpp6												Slc25a20	St6galnac4
									Pkm	Ppt2												Slc25a37	St6galnac6
									Pla2g12a	Prodh												Slc25a5	Sult1b1
									Pla2g6	Psap												Slc26a1	Sult2a1
									Pld6	Pten												Slc35a2	Sult2a5
									Pmvk	Ptgds												Slc35d1	Suox
									Pnliprp1	Ptgs1												Slc36a4	Tbxas1
									Pnpla3	Ptpdc1												Slc46a1	Thtpa
									Ppa1	Pygm												Slc4a4	Tk2
									Ppcdc	Rdh1												Slc6a13	Tns2
									Ppcs	Rdh16f2												Slc9a8	Tsta3
									Prdx1	Rdh19												Soat1	Ugp2
									Prdx3	Rdh5												Soat2	Ugt1a6a
									Prdx6	Rdh9												Sptlc1	Ugt1a6b
									Psat1	Rhbg												Sqle	Ugt1a7c
									Ptges	Sardh												St3gal5	Ugt2b38
									Pycrl	Scarb1												Suclg2	Upb1
									Pygl	Scarf2												Sult1a1	Uqcrh
									Rdh11	Sdha												Sult1c2	Xylt2
									Rrm1	Sdr42e1												Sult1e1
									Rrm2	Sdr9c7												Taldo1
									Sc5d	Sds												Tat
									Scd1	Setd1b												Tkfc
									Sec11c	Setd7												Tkt
									Sgpl1	Sgms2												Tpk1
									Slc10a2	Shmt1												Treh
									Slc13a2	Slc12a2												Uck2
									Slc17a8	Slc12a5												Ugdh
									Slc1a5	Slc12a6												Ugt1a1
									Slc22a29	Slc12a7												Ugt1a5
									Slc22a5	Slc13a3												Ugt2b34
									Slc23a1	Slc13a4												Ugt2b35
									Slc25a10	Slc13a5												Uox
									Slc25a17	Slc16a10												Uqcr10
									Slc25a20	Slc16a2												Uqcrfs1
									Slc25a37	Slc17a2												Uroc1
									Slc25a5	Slc18a2												Urod
									Slc26a6	Slc19a2												Vnn1
									Slc28a1	Slc1a2												Vnn3
									Slc2a3	Slc1a4												Zadh2
									Slc35d2	Slc22a1
									Slc37a1	Slc22a26
									Slc52a2	Slc22a27
									Slc6a13	Slc22a30
									Slc6a19	Slc22a7
									Slc6a4	Slc25a15
									Slc7a6	Slc25a22
									Smpd2	Slc25a27
									Smpd3	Slc27a1
									Sms	Slc27a5
									Sod1	Slc27a6
									Spcs1	Slc29a1
									Spcs2	Slc29a3
									Sptlc1	Slc2a2
									Sqle	Slc2a5
									Srd5a1	Slc2a8
									Srd5a3	Slc30a1
									St3gal5	Slc35a1
									St6galnac3	Slc35a3
									St8sia1	Slc35b2
									Stt3a	Slc35b4
									Stt3b	Slc36a1
									Suclg1	Slc36a4
									Suclg2	Slc38a2
									Sult1a1	Slc38a3
									Sult1c2	Slc3a2
									Sult1e1	Slc40a1
									Sult2a1	Slc43a1
									Sult2a3	Slc43a2
									Sult2a4	Slc46a1
									Sult2a5	Slc47a1
									Sult2a6	Slc4a1
									Synj2	Slc4a4
									Tkt	Slc4a8
									Tpi1	Slc5a3
									Treh	Slc6a12
									Tusc3	Slc6a6
									Txnrd1	Slc7a2
									Tyms	Slc7a5
									Uap1l1	Slc7a8
									Uckl1	Slco1b2
									Ugdh	Slco2b1
									Ugt1a1	Smpd1
									Ugt1a5	Smyd3
									Ugt1a6a	Soat1
									Ugt1a9	Sod3
									Ugt2b1	St3gal3
									Ugt2b34	St3gal4
									Ugt2b35	St6galnac6
									Ugt2b38	Sult1b1
									Ugt2b5	Suox
									Umps	Tat
									Upp1	Thnsl1
									Uqcr10	Tk2
									Urod	Tns2
									Vnn1	Tpo
									Vnn3	Tpp1
									Zadh2	Txnrd2
										Ugcg
										Ugt1a6b
										Ugt2b37
										Wwox
										Xylb
										Xylt2

## Sheet: Enrichment_analysis_(PFESA-BP2)
FEMALE MICE
Enriched_pathways_dose 0.03_female_downregulated_genes
Term	Library	p-value	q-value	z-score	combined score	overlaps
Metabolism R-HSA-1430728	Reactome_2022	1.002e-12	1.4030e-10	10.71	296	IDI1;ASAH1;PLA2G4B;ECI2;ACOT12;MSMO1;ACSL3;SDHD;BPGM;GLYAT;CSAD;NUDT5;SULT1B1;UGCG;VNN1;GNPDA2;B3GALT1;NAMPT;ST3GAL4;BLVRB;CHPT1;MVD;BCO1
monocarboxylic acid metabolic process (GO:0032787)	GO_Biological_Process_2021	5.103e-7	0.0001704	24.11	349.4	VNN1;VNN3;ACOT12;MSMO1;ACSL3;GLYAT
Metabolism Of Lipids R-HSA-556833	Reactome_2022	2.063e-06	0.0001444	8.326	109	IDI1;UGCG;ASAH1;PLA2G4B;ECI2;ACOT12;CHPT1;MVD;MSMO1;ACSL3
Terpenoid backbone biosynthesis	KEGG_2021_Human	1.29e-05	0.001019	80.72	908.8	IDI1;MVD;ACAT1
purine ribonucleotide metabolic process (GO:0009150)	GO_Biological_Process_2021	2.034e-05	0.002245	28.67	309.8	SULT1B1;ACOT12;GLYAT;ACAT1
Cholesterol Biosynthesis R-HSA-191273	Reactome_2022	2.165e-05	0.00101	66.67	716.1	IDI1;MSMO1;MVD
purine nucleoside bisphosphate metabolic process (GO:0034032)	GO_Biological_Process_2021	3.715e-05	0.002245	54.75	558.5	ACOT12;GLYAT;ACAT1
ribonucleoside bisphosphate metabolic process (GO:0033875)	GO_Biological_Process_2021	3.715e-05	0.002245	54.75	558.5	ACOT12;GLYAT;ACAT1
long-chain fatty acid transport (GO:0015909)	GO_Biological_Process_2021	4.094e-05	0.002245	52.86	534.1	ABCD2;FABP5;ACSL3
increased hemoglobin content MP:0005564	MGI_Mammalian_Phenotype_Level_4_2021	7.411e-05	0.01608	20.29	193	SULT1B1;ASAH1;SLC40A1;BPGM
Fatty acid degradation	KEGG_2021_Human	0.0001002	0.003026	38.3	352.7	ECI2;ACSL3;ACAT1
Glycosphingolipid biosynthesis	KEGG_2021_Human	0.0001149	0.003026	36.48	330.9	B3GALT1;ST3GAL4;ST3GAL5
polycythemia MP:0002872	MGI_Mammalian_Phenotype_Level_4_2021	0.000234	0.02538	110.8	926.6	SLC40A1;BPGM
Synthesis Of Substrates In N-glycan Biosythesis R-HSA-446219	Reactome_2022	0.0003132	0.01096	25.51	205.8	ST3GAL4;ST3GAL5;MVD
Biosynthesis Of N-glycan Precursor (Dolichol LLO) And Transfer To Protein R-HSA-446193	Reactome_2022	0.0005654	0.01504	20.67	154.6	ST3GAL4;ST3GAL5;MVD
Peroxisome	KEGG_2021_Human	0.0006795	0.01342	19.36	141.2	ABCD2;ECI2;ACSL3
Pantothenate and CoA biosynthesis	KEGG_2021_Human	0.0008815	0.01393	52.47	369.1	VNN1;VNN3
hydrocephaly MP:0001891	MGI_Mammalian_Phenotype_Level_4_2021	0.003031	0.1582	11.3	65.5	ASAH1;NME7;NAMPT
abnormal enzyme/coenzyme level MP:0005319	MGI_Mammalian_Phenotype_Level_4_2021	0.005543	0.1582	19.52	101.4	VNN1;SLC40A1
increased macrophage derived foam cell number MP:0004778	MGI_Mammalian_Phenotype_Level_4_2021	0.01254	0.1582	97.33	426.2	ASAH1
Enriched_pathways_dose 0.3_female_downregulated_genes
Term	Library	p-value	q-value	z-score	combined score	overlaps
Metabolism R-HSA-1430728	Reactome_2022	2.146e-24	5.6860e-22	10.23	557.4	CDA;SLC35B2;ASAH1;ISYNA1;CERK;NDUFB4;COX4I1;GMPR2;ECI2;ADCY1;CROT;GLYAT;CSAD;FABP12;NUDT5;FUT1;CYP7A1;DDO;UGCG;LDHA;NAMPT;RPL14;ST3GAL4;PIP4K2A;HMGCS2;PGLS;PCK1;BCO1;NDUFV1;BCKDHA;MECR;GPX4;HSD3B1;ACOT12;ENTPD8;SDHD;BPGM;COX6C;CRLS1;HS3ST1;GLUD1;COX7A2L;VNN1;GNPDA2;NDUFS3;PLPP2;RBKS;ADA
aerobic electron transport chain (GO:0019646)	GO_Biological_Process_2021	2.807e-8	8.7800e-6	26.57	462	COX7A2L;COX4I1;NDUFB4;NDUFS3;SDHD;COX6C;NDUFV1
mitochondrial ATP synthesis coupled electron transport (GO:0042775)	GO_Biological_Process_2021	3.103e-8	8.7800e-6	26.15	452.1	COX7A2L;COX4I1;NDUFB4;NDUFS3;SDHD;COX6C;NDUFV1
Respiratory Electron Transport R-HSA-611105	Reactome_2022	1.627e-7	2.1550e-5	20.15	314.9	COX7A2L;COX4I1;NDUFB4;NDUFS3;SDHD;COX6C;NDUFV1
fatty acid oxidation (GO:0019395)	GO_Biological_Process_2021	2.609e-7	4.9220e-5	26.76	405.7	ABCD2;MECR;ECI2;HACL1;CROT;ACAT1
Citric Acid (TCA) Cycle And Respiratory Electron Transport R-HSA-1428517	Reactome_2022	7.205e-7	4.6430e-5	12.43	175.9	LDHA;COX7A2L;NDUFB4;COX4I1;NDUFS3;SDHD;COX6C;NDUFV1
Respiratory Electron Transport, ATP Synthesis By Chemiosmotic Coupling, Heat Production By Uncoupling Proteins R-HSA-163200	Reactome_2022	7.282e-7	4.6430e-5	15.91	224.8	COX7A2L;NDUFB4;COX4I1;NDUFS3;SDHD;COX6C;NDUFV1
fatty acid catabolic process (GO:0009062)	GO_Biological_Process_2021	7.297e-7	0.0001033	22.15	313	ABCD2;MECR;ECI2;HACL1;CROT;ACAT1
Metabolism Of Lipids R-HSA-556833	Reactome_2022	8.76e-7	4.6430e-5	5.354	74.67	ASAH1;MECR;GPX4;CERK;HSD3B1;ECI2;ACOT12;CROT;FABP12;CRLS1;CYP7A1;UGCG;PIP4K2A;HMGCS2;PLPP2
Purine metabolism	KEGG_2021_Human	1.889e-06	0.0001599	13.68	180.3	NME6;NME7;GMPR2;ENTPD8;ADCY1;NUDT5;ADA
Oxidative phosphorylation	KEGG_2021_Human	2.317e-06	0.0001599	13.24	171.8	COX7A2L;NDUFB4;COX4I1;NDUFS3;SDHD;COX6C;NDUFV1
fatty acid beta-oxidation (GO:0006635)	GO_Biological_Process_2021	3.628e-06	0.0003541	24.86	311.4	ABCD2;MECR;ECI2;CROT;ACAT1
Non-alcoholic fatty liver disease	KEGG_2021_Human	6.392e-06	0.0002744	11.26	134.7	COX7A2L;NDUFB4;COX4I1;NDUFS3;SDHD;COX6C;NDUFV1
Huntington disease	KEGG_2021_Human	9.744e-06	0.0002744	7.337	84.67	COX7A2L;GPX3;NDUFB4;COX4I1;NDUFS3;GPX7;SDHD;COX6C;NDUFV1
Thermogenesis	KEGG_2021_Human	9.941e-06	0.0002744	8.574	98.76	COX7A2L;NDUFB4;COX4I1;NDUFS3;SDHD;ADCY1;COX6C;NDUFV1
abnormal lipid homeostasis MP:0002118	MGI_Mammalian_Phenotype_Level_4_2021	0.0003256	0.1524	9.163	73.58	ABCG5;ASAH1;G6PC;ST3GAL5;CYP7A1
increased circulating unsaturated transferrin level MP:0011896	MGI_Mammalian_Phenotype_Level_4_2021	0.001073	0.1673	50.26	343.6	SLC40A1;CYP7A1
polycythemia MP:0002872	MGI_Mammalian_Phenotype_Level_4_2021	0.001073	0.1673	50.26	343.6	SLC40A1;BPGM
decreased lactate dehydrogenase level MP:0005571	MGI_Mammalian_Phenotype_Level_4_2021	0.002024	0.2178	34.78	215.8	LDHA;NDUFS3
decreased mean corpuscular volume MP:0002591	MGI_Mammalian_Phenotype_Level_4_2021	0.0026	0.2178	7.482	44.54	BCKDHA;ASAH1;SLC40A1;CYP7A1
Enriched_pathways_dose 3.0_female_downregulated_genes
Term	Library	p-value	q-value	z-score	combined score	overlaps
Metabolism R-HSA-1430728	Reactome_2022	1.459e-41	6.4640e-39	9.663	908.6	DMGDH;SLC27A1;CERK;HEXB;PYGM;FABP12;ADO;HS6ST1;GYS2;HYKK;NNT;B3GALT1;NAMPT;ENPP2;PIP4K2A;PLCE1;CYP1B1;IDS;ENPP1;GLUL;ACADS;HS3ST3B1;CPT1A;ENTPD2;DGAT2;GLCE;ACOT12;ENTPD8;AMPD2;MAT1A;CYP7B1;PGM2L1;SLC7A5;PLCB3;CYP2U1;SOAT1;ITPKA;ACOX3;CYP2E1;IDO2;PLPP3;FBP1;ACOT4;PFKFB3;GLS2;SHMT1;PLD4;AK4;SLC3A2;PIK3R1;HACD3;SDSL;CYP7A1;DDO;INPP5B;UGCG;LDHA;FUT7;ALDH1B1;UCP2;ST3GAL4;PLCG2;PIP5K1A;B4GALNT1;CHSY3;L…
SLC-mediated Transmembrane Transport R-HSA-425407	Reactome_2022	2.316e-15	3.4820e-13	12.31	414.8	SLC27A1;SLC13A3;SLC43A1;SLC1A2;SLC40A1;SLC1A4;SLC16A10;SLC3A2;SLC4A4;SLC7A2;SLC8A1;SLC2A8;SLC7A5;SLC4A8;SLC27A6;SLC16A2;SLC38A3;RHBG;SLC38A2;SLC22A7;SLC25A22
Metabolism Of Lipids R-HSA-556833	Reactome_2022	2.358e-15	3.4820e-13	6.641	223.7	SLC27A1;CERK;HEXB;PLD4;PIK3R1;HACD3;FABP12;CYP7A1;UGCG;PIP4K2A;CYP1B1;PIP5K1A;B4GALNT1;LTA4H;ACADS;BCHE;CPT1A;DGAT2;GK;SRD5A2;HSD3B2;HSD3B1;ACOT12;CYP7B1;ETNPPL;CYP2U1;SOAT1;PI4KA;ACOX3;CYP2E1;PLPP3;LPIN1;ACOT4
transport across blood-brain barrier (GO:0150104)	GO_Biological_Process_2021	1.469e-14	1.8320e-11	24.79	789.5	SLC27A1;SLC13A3;KCNJ8;SLC1A2;ABCC9;SLC1A4;SLC4A4;SLC7A2;SLC7A5;SLC4A8;FABP5;SLC16A2;SLC38A3;SLC38A2
vascular transport (GO:0010232)	GO_Biological_Process_2021	2.613e-13	1.6290e-10	23.19	672	SLC27A1;SLC13A3;KCNJ8;SLC1A2;ABCC9;SLC1A4;SLC4A4;SLC7A2;SLC7A5;SLC4A8;SLC16A2;SLC38A3;SLC38A2
Purine metabolism	KEGG_2021_Human	2.77e-13	6.4550e-11	16.85	487.1	ENTPD2;NPR2;PDE2A;ENTPD8;AK3;ADCY3;AK4;AMPD2;NME7;PDE4B;ENPP1;PDE6C;PDE7B;PDE8A;ADA
Transport Of Small Molecules R-HSA-382551	Reactome_2022	1.475e-12	1.6340e-10	5.861	159.7	SCARB1;SLC27A1;ABCD2;SLC43A1;SLC1A2;SLC40A1;SLC1A4;SLC3A2;SLC4A4;SLC7A2;SLC8A1;SLC2A8;SLC16A2;SLC38A3;RHBG;SLC38A2;SLC25A22;ABCG8;ABCG5;SLC13A3;ATP8B1;SLC16A10;ABCC9;SLC7A5;SLC4A8;SOAT1;SLC27A6;SLC22A7;ATP6V0D2
Metabolism Of Carbohydrates R-HSA-71387	Reactome_2022	4.15e-12	3.2610e-10	9.317	244.2	HS3ST3B1;PFKFB3;GLCE;HEXB;PYGM;HS6ST1;PGM2L1;GYS2;GNPDA1;FUT7;B4GAT1;B3GALT1;ST3GAL4;IDS;MAN2B1;CHSY3;PCK1;FBP1;ST3GAL3
phosphate-containing compound metabolic process (GO:0006796)	GO_Biological_Process_2021	3.514e-11	1.4610e-8	10.48	252.2	PFKFB3;GK;CERK;PLD4;PGM2L1;INPP5B;PLCB3;ITPKA;PLCG2;PI4KA;PIP4K2A;PLCE1;ENPP1;PLPP3;FBP1;SLC17A2
L-amino acid transport (GO:0015807)	GO_Biological_Process_2021	5.921e-11	1.8460e-8	49.22	1159	SLC7A5;SLC1A2;SLC1A4;SLC3A2;SLC38A3;SLC25A22;SLC38A2;SLC7A2
Glycosphingolipid biosynthesis	KEGG_2021_Human	3.635e-9	4.2350e-7	26.58	516.6	FUT7;HEXB;B3GALT1;GCNT2;ST3GAL4;NAGA;B4GALNT1;ST3GAL3
cellular amino acid catabolic process (GO:0009063)	GO_Biological_Process_2021	4.54e-9	1.1320e-6	15.53	298.3	GLUD1;HYKK;GLS2;SHMT1;MAT1A;IDO2;SDSL;GLUL;DDO;ACAT1
Phosphatidylinositol signaling system	KEGG_2021_Human	9.488e-9	7.3690e-7	14.27	263.7	INPP5B;PLCB3;ITPKA;PLCG2;PI4KA;PIP4K2A;PLCE1;PIP5K1A;PIK3R1;DGKZ
Proximal tubule bicarbonate reclamation	KEGG_2021_Human	2.984e-8	1.7380e-6	42.9	743.4	GLUD1;GLS2;ATP1A1;PCK1;SLC38A3;SLC4A4
Steroid hormone biosynthesis	KEGG_2021_Human	4.429e-8	2.0640e-6	18.54	314	HSD3B2;SRD5A2;HSD3B1;CYP1B1;CYP2E1;HSD17B6;CYP7B1;CYP7A1
hypoglycemia MP:0000189	MGI_Mammalian_Phenotype_Level_4_2021	1.433e-06	0.001042	11.28	151.7	DGAT2;G6PC;GK;ABCC9;PIK3R1;PCK1;ACADS;FBP1
abnormal lipid homeostasis MP:0002118	MGI_Mammalian_Phenotype_Level_4_2021	1.85e-06	0.001042	9.013	119	SCARB1;ABCG5;G6PC;SOAT1;NPC1;HEXB;PIK3R1;LPIN1;CYP7A1
abnormal cholesterol homeostasis MP:0005278	MGI_Mammalian_Phenotype_Level_4_2021	3.637e-06	0.001365	12.38	155	SCARB1;ABCG8;ABCG5;NPC1;SOAT1;CYP7B1;LPIN1
enlarged liver MP:0000599	MGI_Mammalian_Phenotype_Level_4_2021	6.045e-06	0.001702	9.16	110.1	ABCG8;ABCG5;G6PC;NPC1;ATP8B1;PCK1;LPIN1;EXTL3
abnormal liver morphology MP:0000598	MGI_Mammalian_Phenotype_Level_4_2021	1.188e-05	0.002675	5.079	57.6	HS3ST3B1;ABCG8;SOAT1;NPC1;TXNRD2;HEXB;SLC40A1;MAN2B1;MAT1A;PCK1;CYP7A1;EXTL3
Enriched_pathways_dose 6.0_female_downregulated_genes
Term	Library	p-value	q-value	z-score	combined score	overlaps
Metabolism R-HSA-1430728	Reactome_2022	6.84e-79	4.1450e-76	9.635	1734	DMGDH;SLC35B2;SLC46A1;ALDH1L1;SLC27A1;XYLT2;INPPL1;FABP12;HS6ST1;GBA2;LCLAT1;NDST2;LIPE;NDST1;HYKK;NAGLU;SLCO2B1;ENPP2;PLCE1;ENPP1;PIP4K2B;LRAT;PTGDS;GLUL;XYLB;GAMT;CPT1A;DGAT2;HGD;GLCE;ENTPD6;ACOT12;ENTPD8;SLC6A12;MAT1A;SDHA;INPP4A;PLPP6;ADCY9;CYP2U1;MTHFD1;SOAT1;MTHFD2L;CYP2E1;IDO2;PLPP3;ACOT4;PI4K2A;SLC27A5;MTMR3;NNMT;ABCB4;SHMT1;PLD4;AK4;PIK3R2;PIK3R1;GNS;INPP5B;UGCG;LDHA;TPO;HLCS;AMDHD1;INPP…
SLC-mediated Transmembrane Transport R-HSA-425407	Reactome_2022	1.468e-34	4.4470e-32	15.31	1192	SLC35B2;SLC27A1;SLC35B4;SLC47A1;SLC43A2;SLC22A1;SLC43A1;SLC1A2;SLC40A1;SLC2A2;SLC4A1;SLC1A4;SLC3A2;SLC4A4;SLC5A3;SLC7A2;SLC2A8;SLCO2B1;SLC12A6;SLC16A2;SLC38A3;SLC13A5;SLC12A7;RHBG;SLC38A2;SLC25A22;SLC36A4;SLC18A2;SLC36A1;SLC12A2;SLC35A1;SLC13A3;SLC13A4;SLC12A5;SLC35A3;SLC6A12;SLC16A10;SLC30A1;SLC6A6;SLC7A5;SLC4A8;SLC7A8;SLC27A6;SLC29A1;SLC22A7;SLC29A3
Transport Of Small Molecules R-HSA-382551	Reactome_2022	5.091e-28	1.0280e-25	6.801	427.4	SLC35B2;SCARB1;SLC46A1;SLC27A1;SLC35B4;SLC40A1;SLC2A2;SLC4A1;SLC4A4;SLC2A8;SLCO2B1;SLC12A6;SLC16A2;SLC12A7;SLC18A2;SLC36A1;ABCG8;ABCG5;SLC13A3;SLC13A4;SLC6A12;ATP11C;SLC30A1;ABCC9;SLC7A5;ADCY9;SOAT1;SLC7A8;SLC27A6;SLC29A1;ATP6V0D2;SLC29A3;SLC47A1;SLC43A2;ABCB4;SLC22A1;SLC43A1;ADCY4;SLC1A2;LCAT;SLC1A4;SLC3A2;SLC5A3;SLC7A2;ADCY5;SLC38A3;SLC13A5;RHBG;SLC38A2;SLC36A4;SLC25A22;ATP6V0A1;SLC12A2;ABCA1;S…
Metabolism Of Lipids R-HSA-556833	Reactome_2022	6.092e-24	9.2290e-22	5.988	320.1	ACHE;SLC27A1;HEXB;INPPL1;PTEN;MIA3;CROT;FABP12;GBA2;LCLAT1;LIPE;SMPD1;PIP4K2B;PTGDS;ACADS;CPT1A;DGAT2;ELOVL2;ACOT12;CYP7B1;GPCPD1;INPP4A;PLPP6;CYP2U1;SOAT1;CYP2E1;ACOX3;PLPP3;ACOT4;PI4K2A;SLC27A5;ACSS3;MTMR3;ABCB4;PLD4;PIK3R2;SGMS2;PIK3R1;CYP7A1;AGPAT2;PTGS1;CYP17A1;GK2;UGCG;INPP5E;PIP5K1A;B4GALNT1;PIP5K1C;ABCA1;GGT5;HSD3B7;BCHE;CHKA;GK;HSD3B2;HSD3B1;ETNPPL;PI4KA;LPIN1
cellular amino acid catabolic process (GO:0009063)	GO_Biological_Process_2021	4.353e-21	7.2050e-18	21.42	1004	SDS;HGD;GOT1;GLS2;SHMT1;AMT;MAT1A;ACADSB;DDO;ACAT1;GLUD1;HAL;HYKK;AMDHD1;CBS;DBT;OGDH;SARDH;IDO2;PRODH;GLUL;AASS;BCAT2
Metabolism Of Amino Acids And Derivatives R-HSA-71291	Reactome_2022	2.711e-20	3.2850e-18	7.787	350.8	DMGDH;OAT;NNMT;GLS2;SHMT1;SLC3A2;ADO;DDO;TPO;HYKK;AMDHD1;DBT;PRODH;GLUL;SLC36A4;AASS;GAMT;HGD;BHMT2;AMT;SLC6A12;AZIN2;ASNS;MAT1A;SUOX;ACADSB;ASS1;GLUD1;SLC7A5;SLC25A15;BHMT;HAL;SOAT1;PAH;OGDH;SARDH;CDO1;IDO2;BCAT2
Phosphatidylinositol signaling system	KEGG_2021_Human	5.346e-19	1.3210e-16	18.24	767.4	MTMR3;INPP1;INPPL1;PTEN;PIK3R2;PIK3R1;INPP4A;INPP5B;ITPKB;ITPKC;PLCB3;IMPA1;INPP5E;ITPKA;PI4KA;PLCE1;PIP5K1A;PIP4K2B;PIP5K1C;PLCG1;IP6K1;PI4K2A
transport across blood-brain barrier (GO:0150104)	GO_Biological_Process_2021	6.554e-19	5.4230e-16	20.04	838.9	SLC12A2;SLC27A1;SLC13A3;KCNJ8;SLC22A1;SLC1A2;ABCC9;SLC1A4;SLC4A4;SLC5A3;SLC7A2;SLC7A5;SLC4A8;SLC6A6;SLC7A8;FABP5;SLCO2B1;SLC16A2;SLC29A1;SLC38A3;SLC38A2
Purine metabolism	KEGG_2021_Human	1.811e-18	2.2360e-16	14.28	583.5	CANT1;NPR1;PDE6G;NPR2;ENTPD6;PDE2A;PDE4C;ADCY4;ENTPD8;AK3;NME3;ADCY3;AK4;AMPD2;ADCY5;ADCY9;NME7;PDE4B;ENPP1;PDE4A;PDE6C;PDE7B;PDE8B;PDE8A
vascular transport (GO:0010232)	GO_Biological_Process_2021	7.827e-18	4.3180e-15	19.32	761	SLC12A2;SLC27A1;SLC13A3;KCNJ8;SLC22A1;SLC1A2;ABCC9;SLC1A4;SLC4A4;SLC5A3;SLC7A2;SLC7A5;SLC4A8;SLC6A6;SLC7A8;SLCO2B1;SLC16A2;SLC29A1;SLC38A3;SLC38A2
Inositol phosphate metabolism	KEGG_2021_Human	8.488e-18	6.9890e-16	21.7	852.8	MTMR3;INPP1;INPPL1;PTEN;INPP4A;ITPKB;INPP5B;ITPKC;PLCB3;IMPA1;ITPKA;INPP5E;PI4KA;PLCE1;PIP5K1A;PIP4K2B;PIP5K1C;PLCG1;PI4K2A
Lysine degradation	KEGG_2021_Human	2.387e-16	1.2340e-14	22.66	814.9	KMT2E;KMT5C;KMT2C;SETD1B;SETD7;KMT2B;EHMT1;ASH1L;ACAT1;NSD3;HYKK;ALDH2;ALDH1B1;NSD1;KMT5B;SMYD3;AASS
Glycosaminoglycan biosynthesis	KEGG_2021_Human	2.498e-16	1.2340e-14	26.44	949.8	HS3ST3B1;B4GALT1;B3GAT3;GLCE;XYLT2;HS6ST1;HS2ST1;NDST2;EXT1;NDST1;EXT2;EXTL2;EXTL1;CHSY3;EXTL3;ST3GAL3
abnormal lipid homeostasis MP:0002118	MGI_Mammalian_Phenotype_Level_4_2021	5.7e-16	1.0590e-12	12.41	435.8	ABCA1;SCARB1;ABCG5;G6PC;ABCB4;ABCA3;HEXB;INPPL1;SLC2A2;LCAT;PIK3R1;LCLAT1;AGPAT2;CYP7A1;LIPE;SOAT1;NPC1;SMPD1;PSAP;LPIN1;SLC27A5;BCAT2
polyol metabolic process (GO:0019751)	GO_Biological_Process_2021	8.477e-16	3.5070e-13	28.58	991.8	INPP1;INPPL1;PTEN;PLD4;SLC5A3;INPP5B;INPP4A;ITPKB;ITPKC;PLCB3;IMPA1;ITPKA;PLCE1;PLCG1;IP6K1
heparan sulfate proteoglycan biosynthetic process (GO:0015012)	GO_Biological_Process_2021	1.77e-15	5.8590e-13	82.9	2816	HS3ST3B1;EXT1;NDST2;EXT2;NDST1;B3GAT3;GLCE;XYLT2;HS6ST1;EXTL3;HS2ST1
abnormal lipid level MP:0001547	MGI_Mammalian_Phenotype_Level_4_2021	2.375e-10	2.2070e-7	11.47	254.3	SCARB1;SLC27A1;DGAT2;LCAT;SGMS2;GBA2;LIPE;BHMT;NPC1;SOAT1;PSAP;DAGLB;LPIN1;SLC27A5
premature death MP:0002083	MGI_Mammalian_Phenotype_Level_4_2021	8.355e-10	5.1740e-7	3.243	67.78	ACHE;B4GALT1;CNP;NPR1;HEXB;NPR2;SLC1A2;SLC40A1;PTEN;SLC4A1;PIK3R1;GNS;COX7A1;AGPAT2;IMPA1;NAGLU;CBS;SMPD1;NEU1;PSAP;IDS;ENPP1;SLC18A2;SLC19A2;SLC12A2;WWOX;ABCG5;G6PC;KCNJ8;ABCC9;ASS1;EXT1;INPP4A;ITPKB;NPC1;TPP1;PPT2;LPIN1;PI4K2A;SLC29A3;GNE;BCAT2
abnormal circulating amino acid level MP:0005311	MGI_Mammalian_Phenotype_Level_4_2021	1.891e-9	8.7820e-7	18.19	365.4	OAT;SLC43A2;CBS;PAH;DBT;SLC16A10;PCK1;SLC38A3;ASS1;BCAT2
decreased body weight MP:0001262	MGI_Mammalian_Phenotype_Level_4_2021	1.088e-8	4.0440e-6	2.627	48.17	ACHE;B4GALT1;INPPL1;SLC2A2;SDR9C7;SLC4A1;FABP12;HS6ST1;SLC4A4;SLC2A8;GYS2;LIPE;ALDH2;SMPD1;IDS;ENPP1;PIP4K2B;SLC12A6;SLC12A7;SLC18A2;GAMT;AMPD2;ASH1L;INPP4A;NPC1;SLC29A1;SLC27A5;GNE;BCAT2;KMT2E;INPP1;NPR2;ADCY3;PLD4;PIK3R2;PIK3R1;AGPAT2;CBS;NEU1;PSAP;SLC38A3;SLC13A5;ATP6V0A1;SLC12A2;ABCA1;WWOX;SLC12A5;ATP8B1;ASNS;SLC6A6;MAN2B1;LPIN1
Enriched_pathways_dose 0.03_female_upregulated_genes
Term	Library	p-value	q-value	z-score	combined score	overlaps
Metabolism R-HSA-1430728	Reactome_2022	1.273e-9	8.6580e-8	11.77	241	PYGB;GGT6;SLC26A1;SPHK2;GLDC;ITPK1;SLC2A1;GPT;PAPSS2;ACMSD;ACLY;HAL;CYB5R3;UROC1;FPGS;SARDH
cellular amino acid catabolic process (GO:0009063)	GO_Biological_Process_2021	1.493e-7	3.4650e-5	50.86	799.4	HAL;UROC1;GLDC;SARDH;ACMSD
Metabolism Of Amino Acids And Derivatives R-HSA-71291	Reactome_2022	5.318e-7	1.8080e-5	18.31	264.6	HAL;UROC1;GLDC;SARDH;GPT;PAPSS2;ACMSD
3'-phosphoadenosine 5'-phosphosulfate biosynthetic process (GO:0050428)	GO_Biological_Process_2021	2.825e-05	0.002185	384	4022	SLC26A1;PAPSS2
purine ribonucleoside bisphosphate biosynthetic process (GO:0034036)	GO_Biological_Process_2021	2.825e-05	0.002185	384	4022	SLC26A1;PAPSS2
Transport And Synthesis Of PAPS R-HSA-174362	Reactome_2022	2.825e-05	0.0006404	384	4022	SLC26A1;PAPSS2
Vitamin C (Ascorbate) Metabolism R-HSA-196836	Reactome_2022	3.952e-05	0.0006718	307.2	3114	CYB5R3;SLC2A1
histidine catabolic process (GO:0006548)	GO_Biological_Process_2021	5.265e-05	0.002443	256	2522	HAL;UROC1
histidine metabolic process (GO:0006547)	GO_Biological_Process_2021	5.265e-05	0.002443	256	2522	HAL;UROC1
Histidine Catabolism R-HSA-70921	Reactome_2022	5.265e-05	0.000716	256	2522	HAL;UROC1
Histidine metabolism	KEGG_2021_Human	0.0004291	0.01845	76.74	595	HAL;UROC1
Glycine, serine and threonine metabolism	KEGG_2021_Human	0.001427	0.03067	40.35	264.4	GLDC;SARDH
abnormal digestive system physiology MP:0001663	MGI_Mammalian_Phenotype_Level_4_2021	0.00231	0.1024	31.28	189.9	SLC26A1;SLC26A6
domed cranium MP:0000440	MGI_Mammalian_Phenotype_Level_4_2021	0.003836	0.1024	23.93	133.1	GLDC;PAPSS2
embryonic growth retardation MP:0003984	MGI_Mammalian_Phenotype_Level_4_2021	0.007256	0.1024	5.831	28.72	P4HA1;GLDC;ITPK1;SLC2A1
abnormal folic acid level MP:0011230	MGI_Mammalian_Phenotype_Level_4_2021	0.008372	0.1024	147.9	707.4	GLDC
Glucagon signaling pathway	KEGG_2021_Human	0.009789	0.1071	14.55	67.34	PYGB;SLC2A1
Insulin resistance	KEGG_2021_Human	0.009965	0.1071	14.42	66.44	PYGB;SLC2A1
Sulfur metabolism	KEGG_2021_Human	0.01392	0.1096	82.15	351.2	PAPSS2
Enriched_pathways_dose 0.3_female_upregulated_genes
Term	Library	p-value	q-value	z-score	combined score	overlaps
Metabolism R-HSA-1430728	Reactome_2022	4.512e-33	1.1420e-30	12.56	935.7	ALDH1L1;HIBADH;GLDC;SLC23A1;GBE1;SLC2A1;GPT;MSMO1;SMPD3;KYNU;UPP2;CD36;ENPP3;ABCD1;AASS;ABCC3;UGT1A1;ENTPD5;ITPK1;SORD;ACSL4;ELOVL6;INPP4A;ACLY;UGDH;DPYD;ALDH1A1;ACOT2;AGXT;ALDH7A1;ASPA;ACSS2;SLC26A1;MVK;SLC3A2;SGMS2;ACACB;PAPSS2;ACMSD;SGPL1;CYB5R3;SULT1E1;RDH11;UGT1A5;CHST14;XDH;FDPS;GSTM2;GGT6;RRM2;SLC10A2;DHCR24;PAICS;ALDH4A1;QDPR;UROC1;FASN;SARDH;DHCR7;CDS2
cellular amino acid catabolic process (GO:0009063)	GO_Biological_Process_2021	3.536e-14	2.9950e-11	33.51	1038	ALDH4A1;QDPR;HIBADH;UROC1;GLDC;KYNU;SARDH;ABAT;ALDH7A1;ASPA;AASS;ACMSD
Metabolism Of Lipids R-HSA-556833	Reactome_2022	1.239e-10	1.5670e-8	6.911	157.6	ABCC3;FDPS;MVK;SLC10A2;ACSL4;DHCR24;ELOVL6;MSMO1;SGMS2;ACACB;INPP4A;SMPD3;ACLY;SGPL1;FASN;ACOT2;DHCR7;CD36;AGXT;ABCD1;CDS2
monocarboxylic acid metabolic process (GO:0032787)	GO_Biological_Process_2021	1.925e-10	8.1520e-8	17.9	400.5	ALDH4A1;SGPL1;UGT1A1;FASN;KYNU;ACOT2;ACSL4;ABAT;MSMO1;CD36;AGXT
secondary alcohol biosynthetic process (GO:1902653)	GO_Biological_Process_2021	3.749e-10	9.8820e-8	53.66	1165	FDPS;ACLY;MVK;MSMO1;DHCR24;DHCR7;LSS
cholesterol biosynthetic process (GO:0006695)	GO_Biological_Process_2021	4.667e-10	9.8820e-8	51.74	1112	FDPS;ACLY;MVK;MSMO1;DHCR24;DHCR7;LSS
Metabolism Of Amino Acids And Derivatives R-HSA-71291	Reactome_2022	5.715e-10	4.8190e-8	9.547	203.2	HIBADH;GLDC;SLC3A2;GPT;PAPSS2;ACMSD;ALDH4A1;QDPR;UROC1;KYNU;SARDH;AGXT;ALDH7A1;ASPA;AASS
sterol biosynthetic process (GO:0016126)	GO_Biological_Process_2021	8.649e-10	1.4650e-7	46.73	975.1	FDPS;ACLY;MVK;MSMO1;DHCR24;DHCR7;LSS
Metabolism Of Steroids R-HSA-8957322	Reactome_2022	6.553e-9	4.1450e-7	14.85	279.9	ABCC3;FDPS;MVK;FASN;SLC10A2;DHCR24;ELOVL6;MSMO1;DHCR7;ACACB
Biological Oxidations R-HSA-211859	Reactome_2022	1.662e-8	8.4090e-7	11.37	203.7	UGDH;GSTM2;ACSS2;GGT6;SLC26A1;CYB5R3;UGT1A1;SULT1E1;ALDH1A1;UGT1A5;PAPSS2
Bile secretion	KEGG_2021_Human	2.054e-8	2.0230e-6	20.35	360.2	ABCC3;ABCC4;UGT1A1;AQP8;SLC10A2;SLC2A1;UGT1A5;ATP1B1
Alanine, aspartate and glutamate metabolism	KEGG_2021_Human	3.289e-8	2.0230e-6	39.64	683	ALDH4A1;CPS1;ABAT;GPT;AGXT;ASPA
Drug metabolism	KEGG_2021_Human	1.424e-06	5.7590e-5	14.29	192.4	GSTM2;RRM2;UGT1A1;DPYD;UGT1A5;UPP2;XDH
Glycine, serine and threonine metabolism	KEGG_2021_Human	1.873e-06	5.7590e-5	28.95	381.8	GLDC;CTH;SARDH;AGXT;ALDH7A1
Steroid biosynthesis	KEGG_2021_Human	3.016e-06	7.4200e-5	50.2	638.2	DHCR24;MSMO1;DHCR7;LSS
abnormal lipid homeostasis MP:0002118	MGI_Mammalian_Phenotype_Level_4_2021	5.442e-06	0.004734	11.53	139.8	SGPL1;SLC10A2;ELOVL6;CD36;ACACB;XDH;ABCD1
abnormal urine homeostasis MP:0009643	MGI_Mammalian_Phenotype_Level_4_2021	6.936e-05	0.03017	12.96	124.1	SLC13A2;SLC6A19;SLC23A1;XDH;SLC26A6
abnormal homeostasis MP:0001764	MGI_Mammalian_Phenotype_Level_4_2021	0.0001721	0.04992	16.04	139	QDPR;ALDH1L1;SLC6A19;CD36
abnormal folic acid level MP:0011230	MGI_Mammalian_Phenotype_Level_4_2021	0.0003887	0.0766	98.48	773.3	ALDH1L1;GLDC
increased circulating triglyceride level MP:0001552	MGI_Mammalian_Phenotype_Level_4_2021	0.0004402	0.0766	6.664	51.5	CTH;AQP8;ELOVL6;CD36;ACACB;GCK
Enriched_pathways_dose 3.0_female_upregulated_genes
Term	Library	p-value	q-value	z-score	combined score	overlaps
Metabolism R-HSA-1430728	Reactome_2022	1.406e-65	4.5690e-63	15.13	2259	UGT1A10;SLC23A1;ECI1;MSMO1;NSDHL;FPGS;ENPP3;SULT2A1;ENTPD5;ALDH3A2;ACLY;MTAP;PHOSPHO1;PPA1;ACOT2;ABCG2;PTGES;PFKFB1;IDI1;SLC26A1;SLC35D2;ABHD5;PLA2G6;MTMR7;ACMSD;SULT1A1;SGPL1;CYB5R3;RDH11;PMVK;AFMID;PGK1;CHST14;HAO2;NADK;FDFT1;DECR1;FDPS;GSTM2;GGT6;SLC37A1;PDHA1;SRD5A1;IDH1;EPHX2;SLC10A2;IDH2;DHCR24;SYNJ2;CS;SQLE;G6PC2;FASN;DEGS1;DHCR7;ALAS2;ALAS1;MOGAT1;GBE1;SLC2A1;DBI;PPCDC;AACS;SMPD3;CPT2;GM2…
Metabolism Of Lipids R-HSA-556833	Reactome_2022	1.433e-38	2.3290e-36	13.29	1158	ALAS1;ECI1;MOGAT1;DBI;MSMO1;AACS;SMPD3;NSDHL;CPT2;GM2A;CD36;LBR;ABCD1;SULT2A1;ABCC3;ELOVL1;PLA2G12A;HMGCS1;ELOVL3;ELOVL6;ALDH3A2;ACLY;PHOSPHO1;SLC25A17;ACOX1;EHHADH;ACOT2;MVD;PTGES;IDI1;MVK;ABHD5;HMGCR;PLA2G6;SELENOI;MTMR7;SGPL1;GPAT4;PMVK;SC5D;SLC25A20;UGT1A9;HAO2;FDFT1;DECR1;FDPS;SRD5A1;EPHX2;SLC10A2;MBOAT1;DHCR24;SYNJ2;SQLE;FASN;PNPLA3;DEGS1;DHCR7;CRAT
cholesterol biosynthetic process (GO:0006695)	GO_Biological_Process_2021	2.272e-30	2.0010e-27	144.3	9847	IDI1;FDPS;MVK;HMGCS1;MSMO1;DHCR24;HMGCR;HSD17B7;LSS;ACAT2;ACLY;SQLE;NSDHL;PMVK;SC5D;MVD;DHCR7;LBR;FDFT1
sterol biosynthetic process (GO:0016126)	GO_Biological_Process_2021	1.932e-29	8.5120e-27	121.5	8031	IDI1;FDPS;MVK;HMGCS1;MSMO1;DHCR24;HMGCR;HSD17B7;LSS;ACAT2;ACLY;SQLE;NSDHL;PMVK;SC5D;MVD;DHCR7;LBR;FDFT1
secondary alcohol biosynthetic process (GO:1902653)	GO_Biological_Process_2021	1.502e-28	4.4120e-26	135.8	8702	IDI1;FDPS;MVK;HMGCS1;MSMO1;DHCR24;HMGCR;HSD17B7;LSS;ACAT2;ACLY;SQLE;NSDHL;PMVK;MVD;DHCR7;LBR;FDFT1
Cholesterol Biosynthesis R-HSA-191273	Reactome_2022	9.554e-25	1.0350e-22	161.7	8945	IDI1;FDPS;MVK;HMGCS1;MSMO1;DHCR24;HMGCR;SQLE;NSDHL;PMVK;SC5D;MVD;DHCR7;LBR;FDFT1
cholesterol metabolic process (GO:0008203)	GO_Biological_Process_2021	2.051e-22	4.5160e-20	39.71	1983	IDI1;FDPS;MVK;HMGCS1;MSMO1;DHCR24;HMGCR;HSD17B7;LSS;ACAT2;ACLY;SQLE;NSDHL;PMVK;MVD;DHCR7;LBR;SULT2A1;FDFT1
Metabolism Of Steroids R-HSA-8957322	Reactome_2022	1.022e-17	8.3020e-16	18.27	714.9	ABCC3;IDI1;FDPS;MVK;HMGCS1;SRD5A1;SLC10A2;MSMO1;DHCR24;ELOVL6;HMGCR;SQLE;NSDHL;FASN;PMVK;SC5D;MVD;DHCR7;LBR;FDFT1
Activation Of Gene Expression By SREBF (SREBP) R-HSA-2426168	Reactome_2022	3.855e-17	2.5050e-15	52.49	1984	IDI1;FDPS;MVK;HMGCS1;ELOVL6;HMGCR;SQLE;FASN;PMVK;SC5D;MVD;DHCR7;FDFT1
Steroid biosynthesis	KEGG_2021_Human	5.18e-16	6.9930e-14	115.2	4053	SQLE;NSDHL;SC5D;DHCR24;MSMO1;DHCR7;HSD17B7;LSS;LBR;FDFT1
regulation of lipid metabolic process (GO:0019216)	GO_Biological_Process_2021	1.094e-13	1.9280e-11	21.09	629.4	IDI1;FDPS;MVK;HMGCS1;ELOVL6;HMGCR;LSS;SQLE;FASN;PMVK;SC5D;MVD;DHCR7;FDFT1
Peroxisome	KEGG_2021_Human	4.917e-13	3.3190e-11	22.02	624	ABCD3;MVK;EPHX2;IDH1;IDH2;DHRS4;SLC25A17;ACOX1;EHHADH;PMVK;ABCD1;HAO2;CRAT
Terpenoid backbone biosynthesis	KEGG_2021_Human	1.155e-11	5.1990e-10	65.04	1638	FDPS;IDI1;MVK;HMGCS1;PMVK;MVD;HMGCR;ACAT2
Bile secretion	KEGG_2021_Human	3.308e-11	1.1160e-9	17.86	431.1	ABCC3;UGT1A10;ABCC4;UGT1A1;AQP8;SLC10A2;SLC2A1;UGT1A5;HMGCR;UGT1A9;SULT2A1;ABCG2
Glutathione metabolism	KEGG_2021_Human	2.168e-9	5.8530e-8	21.43	427.5	GSTM2;GGT6;RRM2;ANPEP;IDH1;GSR;IDH2;GPX7;PGD
abnormal urine homeostasis MP:0009643	MGI_Mammalian_Phenotype_Level_4_2021	1.067e-05	0.008181	10.39	118.9	SLC13A2;ECI1;SLC23A1;AFMID;PEPD;SLC26A6;APRT
nephrolithiasis MP:0002708	MGI_Mammalian_Phenotype_Level_4_2021	1.453e-05	0.008181	110.7	1233	SLC26A1;SLC3A1;APRT
abnormal lipid homeostasis MP:0002118	MGI_Mammalian_Phenotype_Level_4_2021	2.842e-05	0.008181	7.302	76.44	SGPL1;SLC10A2;EHHADH;ELOVL6;ABHD5;CD36;HSD17B7;ABCD1
decreased cholesterol level MP:0003983	MGI_Mammalian_Phenotype_Level_4_2021	2.868e-05	0.008181	27.81	290.9	ENTPD5;SC5D;BPNT1;DHCR7
increased circulating alanine transaminase level MP:0002941	MGI_Mammalian_Phenotype_Level_4_2021	3.614e-05	0.008247	8.484	86.77	SLC26A1;ACOX1;ENTPD5;AGL;CTH;DEGS1;BPNT1
Enriched_pathways_dose 6.0_female_upregulated_genes
Term	Library	p-value	q-value	z-score	combined score	overlaps
Metabolism R-HSA-1430728	Reactome_2022	1.633e-122	7.4780e-120	16.38	4592	SLC23A1;ECI1;ECI2;ENO1;NSDHL;ACAD11;SULT2A1;PDHX;ENTPD5;ACSL5;ACSL3;PISD;MTAP;PPA1;MTHFD2;HMBS;ACOT2;SUCLG2;SUCLG1;PTGES;HACD1;SLC22A5;MGST3;SLC35D2;PLA2G6;ACMSD;PIK3R5;SULT1A1;SGPL1;CYB5R3;PPCS;RDH11;AFMID;DECR2;HAO2;FDFT1;DECR1;PCK2;GSTM2;ADHFE1;SLC10A2;DERA;CS;SQLE;VNN1;AKR1B10;FASN;CYP1A2;CYP1A1;MOGAT1;GBE1;PYGL;CSAD;COX7C;PPCDC;AACS;KHK;SMPD3;SMPD2;SPTLC1;NMRK1;CD36;ACADM;DLAT;COX8A;ELOVL1;C…
Metabolism Of Lipids R-HSA-556833	Reactome_2022	3.495e-56	8.0030e-54	11.64	1486	ACAA2;ALAS1;ECI1;MOGAT1;ECI2;DBI;MSMO1;PIK3C2G;PIK3CB;AACS;SMPD3;SMPD2;NSDHL;SPTLC1;CPT2;GM2A;CD36;ACADM;ACAD11;GGT1;LBR;ABCD1;SULT2A1;ABCC3;ELOVL1;CBR1;GPX2;PLA2G12A;HMGCS1;ELOVL3;ACSL5;ELOVL6;ACSL3;PISD;HADHB;ALDH3A2;ACLY;PHOSPHO1;SLC25A17;ACOX2;ACOX1;EHHADH;ACOT2;MVD;PTGES;CERS2;IDI1;HACD1;SLC22A5;MVK;HSD17B4;ABHD5;PLD6;HMGCR;HSD17B12;PLA2G6;PIK3R5;HMGCL;SGPL1;GPAT4;OXCT1;ALDH3B1;PMVK;SC5D;KDS…
Fatty Acid Metabolism R-HSA-8978868	Reactome_2022	4.527e-33	6.9110e-31	19.47	1450	HACD1;ACAA2;SLC22A5;ECI1;ECI2;HSD17B4;DBI;HSD17B12;CPT2;ACADM;SLC25A20;ACAD11;GGT1;DECR2;HAO2;ABCD1;CBR4;DECR1;CBR1;ELOVL1;GPX2;EPHX2;ELOVL3;ACSL5;ELOVL6;ACSL3;ALDH3A2;HADHB;ACLY;SLC25A17;ACOX2;ACOX1;FASN;EHHADH;CYP1A2;ACOT2;CYP1A1;CRAT;PTGES
cholesterol biosynthetic process (GO:0006695)	GO_Biological_Process_2021	3.462e-27	4.5660e-24	84.26	5134	IDI1;FDPS;ACAA2;MVK;HMGCS1;MSMO1;DHCR24;HMGCR;HSD17B7;LSS;ACAT2;ACLY;SQLE;NSDHL;PMVK;SC5D;MVD;DHCR7;LBR;FDFT1
sterol biosynthetic process (GO:0016126)	GO_Biological_Process_2021	3.422e-26	2.2570e-23	70.21	4117	IDI1;FDPS;ACAA2;MVK;HMGCS1;MSMO1;DHCR24;HMGCR;HSD17B7;LSS;ACAT2;ACLY;SQLE;NSDHL;PMVK;SC5D;MVD;DHCR7;LBR;FDFT1
secondary alcohol biosynthetic process (GO:1902653)	GO_Biological_Process_2021	1.267e-25	5.5700e-23	79.79	4574	IDI1;FDPS;ACAA2;MVK;HMGCS1;MSMO1;DHCR24;HMGCR;HSD17B7;LSS;ACAT2;ACLY;SQLE;NSDHL;PMVK;MVD;DHCR7;LBR;FDFT1
fatty acid beta-oxidation (GO:0006635)	GO_Biological_Process_2021	1.042e-22	3.4370e-20	39.46	1997	ABCD3;ACAA2;ECI1;ECI2;HSD17B4;ETFB;HSD17B10;ACAT2;HADHB;SLC25A17;CPT2;ACOX2;ACOX1;EHHADH;ACADM;ACAD11;DECR2;ABCD1;CRAT;DECR1
Peroxisome	KEGG_2021_Human	2.744e-22	6.1470e-20	24.82	1232	ABCD3;MVK;EPHX2;IDH1;ECI2;ECH1;IDH2;ACSL5;HSD17B4;ACSL3;DHRS4;SOD1;HMGCL;SLC25A17;ACOX2;ACOX1;EHHADH;PRDX1;PMVK;DECR2;ABCD1;HAO2;CRAT
Cholesterol Biosynthesis R-HSA-191273	Reactome_2022	9.133e-21	1.0460e-18	84.83	3914	IDI1;FDPS;MVK;HMGCS1;MSMO1;DHCR24;HMGCR;SQLE;NSDHL;PMVK;SC5D;MVD;DHCR7;LBR;FDFT1
pyruvate metabolic process (GO:0006090)	GO_Biological_Process_2021	4.521e-19	1.1930e-16	30.51	1289	PDHX;PFKFB1;TPI1;PDHA1;PGAM1;GLO1;ENO1;PDHB;GCK;PKM;HKDC1;ME1;PGK1;ALDOC;DLAT;ME2;ALDOA;PCK2
Pyruvate metabolism	KEGG_2021_Human	6.079e-19	4.9010e-17	35.44	1487	ACSS2;PDHA1;MDH1;MDH2;GLO1;AKR1A1;ACYP2;PDHB;ACYP1;ACAT2;ALDH3A2;GRHPR;PKM;ME1;DLAT;ME2;PCK2
Pyrimidine metabolism	KEGG_2021_Human	6.564e-19	4.9010e-17	29.71	1244	DTYMK;DUT;RRM1;RRM2;ENTPD5;NME2;CTPS2;TYMS;DCK;NME1;UCKL1;DCTD;NME6;CMPK2;ENPP3;UPP1;UMPS;DCTPP1
Citrate cycle (TCA cycle)	KEGG_2021_Human	1.006e-17	5.6360e-16	54.25	2123	PDHA1;MDH1;MDH2;IDH1;IDH2;PDHB;CS;ACLY;SUCLG2;ACO1;SUCLG1;DLAT;ACO2;PCK2
Glutathione metabolism	KEGG_2021_Human	2.667e-17	1.1950e-15	26.57	1014	GPX2;GSTM2;RRM1;GGT6;RRM2;MGST3;IDH1;ODC1;GSR;IDH2;GPX7;PGD;PRDX6;GCLC;ANPEP;SMS;GGT1
Metabolism Of Steroids R-HSA-8957322	Reactome_2022	7.326e-17	5.6860e-15	11.84	439.9	ABCC3;IDI1;FDPS;MVK;HMGCS1;SRD5A1;SLC10A2;SRD5A3;HSD17B4;MSMO1;DHCR24;ELOVL6;HMGCR;HSD17B12;SQLE;NSDHL;ACOX2;FASN;PMVK;SC5D;MVD;DHCR7;LBR;FDFT1
abnormal lipid homeostasis MP:0002118	MGI_Mammalian_Phenotype_Level_4_2021	3.04e-7	0.0004095	6.716	100.8	SLC10A2;LPL;HSD17B4;ELOVL6;ABHD5;HSD17B7;HADHB;SGPL1;EHHADH;ST3GAL5;CD36;ABCD1;CERS2
increased fatty acids level MP:0005281	MGI_Mammalian_Phenotype_Level_4_2021	9.419e-7	0.0004682	16.32	226.5	FABP4;PDE3B;PNPLA3;HSD17B4;CD36;ABCD1;DECR1
abnormal urine homeostasis MP:0009643	MGI_Mammalian_Phenotype_Level_4_2021	1.123e-06	0.0004682	8.363	114.6	SLC13A2;GRHPR;SLC6A19;ECI1;SLC23A1;HMBS;AFMID;PEPD;SLC26A6;APRT
aminoaciduria MP:0003311	MGI_Mammalian_Phenotype_Level_4_2021	1.39e-06	0.0004682	37.69	508.3	SLC6A19;SLC22A5;SLC23A1;AKR1A1;APRT
hypoglycemia MP:0000189	MGI_Mammalian_Phenotype_Level_4_2021	2.816e-05	0.006509	6.365	66.69	SLC22A5;FABP4;OXCT1;ENTPD5;AGL;AQP7;ST3GAL5;PYGL;GCK
MALE MICE
Enriched_pathways_dose 0.03_male_downregulated_genes
Term	Library	p-value	q-value	z-score	combined score	overlaps
Metabolism R-HSA-1430728	Reactome_2022	2.043e-7	2.1450e-5	13.84	213.1	FABP2;INPP4B;UGCG;GPX2;GLO1;PIK3C2A;GGT1;UMPS;B4GALT6;ADCY7;SLC25A14
abnormal plasma membrane morphology MP:0003950	MGI_Mammalian_Phenotype_Level_4_2021	2.744e-05	0.004033	356.7	3747	UGCG;PIK3C2A
Metabolism Of Lipids R-HSA-556833	Reactome_2022	2.997e-05	0.001574	13.26	138.1	FABP2;INPP4B;UGCG;GPX2;PIK3C2A;GGT1
intestinal lipid absorption (GO:0098856)	GO_Biological_Process_2021	4.187e-05	0.007713	277.4	2796	FABP2;UGCG
intestinal absorption (GO:0050892)	GO_Biological_Process_2021	6.917e-05	0.007713	208	1993	FABP2;UGCG
Synthesis Of PIPs At Early Endosome Membrane R-HSA-1660516	Reactome_2022	9.112e-05	0.003189	178.3	1659	INPP4B;PIK3C2A
glycosphingolipid metabolic process (GO:0006687)	GO_Biological_Process_2021	0.0008074	0.04113	55.38	394.4	UGCG;B4GALT6
Pyruvate metabolism	KEGG_2021_Human	0.0008074	0.02479	55.38	394.4	ADH4;GLO1
Sphingolipid metabolism	KEGG_2021_Human	0.0008774	0.02479	53.02	373.2	UGCG;B4GALT6
Synthesis Of PIPs At Plasma Membrane R-HSA-1660499	Reactome_2022	0.0009502	0.02494	50.85	353.9	INPP4B;PIK3C2A
pyruvate metabolic process (GO:0006090)	GO_Biological_Process_2021	0.001104	0.04113	47	320	GLO1;HK2
Glutathione metabolism	KEGG_2021_Human	0.001186	0.02479	45.29	305.1	GPX2;GGT1
Arachidonic Acid Metabolism R-HSA-2142753	Reactome_2022	0.00127	0.02667	43.7	291.4	GPX2;GGT1
Arachidonic acid metabolism	KEGG_2021_Human	0.001357	0.02479	42.21	278.7	GPX2;GGT1
increased osteoclast cell number MP:0004984	MGI_Mammalian_Phenotype_Level_4_2021	0.001357	0.09971	42.21	278.7	INPP4B;GGT1
short femur MP:0003109	MGI_Mammalian_Phenotype_Level_4_2021	0.003386	0.1139	26.17	148.8	INPP4B;GGT1
lipid transport (GO:0006869)	GO_Biological_Process_2021	0.004253	0.04113	23.22	126.8	FABP2;UGCG
increased ectoderm apoptosis MP:0003895	MGI_Mammalian_Phenotype_Level_4_2021	0.005388	0.1139	235	1228	UGCG
Enriched_pathways_dose 0.3_male_downregulated_genes
Term	Library	p-value	q-value	z-score	combined score	overlaps
Metabolism R-HSA-1430728	Reactome_2022	1.689e-13	2.5670e-11	9.6	282.3	OAT;ACAA2;NDUFB6;UQCRB;HEXB;HSD17B11;CYP17A1;SULT1A1;MCEE;CD36;NDUFV3;GGT1;SULT2A1;NDUFA9;IDH3G;SACM1L;ACAD9;IDH2;ACOT13;FABP2;AKR1B10;AADAC;UQCRC2;ALDOB;FOLR2;BLVRA
Oxidative phosphorylation	KEGG_2021_Human	1.313e-9	1.2600e-7	30.21	617.8	NDUFA9;ATP6V1G1;NDUFB6;UQCRB;UQCRC2;NDUFV3;ATP6V1E1;ATP6V0D2
Citric Acid (TCA) Cycle And Respiratory Electron Transport R-HSA-1428517	Reactome_2022	6.575e-9	4.9970e-7	24.33	458.3	NDUFA9;NDUFB6;UQCRB;IDH3G;ACAD9;IDH2;UQCRC2;NDUFV3
Respiratory Electron Transport R-HSA-611105	Reactome_2022	9.504e-8	4.8150e-6	32.25	521.4	NDUFA9;NDUFB6;UQCRB;ACAD9;UQCRC2;NDUFV3
Respiratory Electron Transport, ATP Synthesis By Chemiosmotic Coupling, Heat Production By Uncoupling Proteins R-HSA-163200	Reactome_2022	3.503e-7	1.3310e-5	25.53	379.5	NDUFA9;NDUFB6;UQCRB;ACAD9;UQCRC2;NDUFV3
Diabetic cardiomyopathy	KEGG_2021_Human	6.906e-7	3.3150e-5	16.41	232.7	NDUFA9;NDUFB6;UQCRB;UQCRC2;SLC25A31;CD36;NDUFV3
aerobic electron transport chain (GO:0019646)	GO_Biological_Process_2021	8.515e-7	0.0001801	33.99	475.1	NDUFA9;NDUFB6;UQCRB;UQCRC2;NDUFV3
mitochondrial ATP synthesis coupled electron transport (GO:0042775)	GO_Biological_Process_2021	9.143e-7	0.0001801	33.47	465.5	NDUFA9;NDUFB6;UQCRB;UQCRC2;NDUFV3
Metabolism Of Lipids R-HSA-556833	Reactome_2022	1.485e-06	4.5150e-5	7.522	100.9	FABP2;MCEE;ACAA2;SACM1L;HEXB;ACOT13;CD36;HSD17B11;GGT1;SULT2A1;CYP17A1
primary alcohol catabolic process (GO:0034310)	GO_Biological_Process_2021	1.742e-06	0.0002288	181.9	2411	SULT1A1;AKR1B10;SULT2A1
cGMP-mediated signaling (GO:0019934)	GO_Biological_Process_2021	5.248e-06	0.000517	115.7	1407	GUCY1B1;PDE3A;CD36
mitochondrial respiratory chain complex I assembly (GO:0032981)	GO_Biological_Process_2021	1.327e-05	0.0007795	32.04	359.8	NDUFA9;NDUFB6;ACAD9;NDUFV3
Parkinson disease	KEGG_2021_Human	3.522e-05	0.0008047	11.06	113.4	NDUFA9;NDUFB6;UQCRB;UQCRC2;SLC25A31;NDUFV3
Non-alcoholic fatty liver disease	KEGG_2021_Human	4.191e-05	0.0008047	14.67	147.8	NDUFA9;NDUFB6;UQCRB;UQCRC2;NDUFV3
increased circulating leptin level MP:0005669	MGI_Mammalian_Phenotype_Level_4_2021	0.0013	0.1544	15.28	101.5	FABP2;CD36;SAT1
abnormal circulating lipid level MP:0003949	MGI_Mammalian_Phenotype_Level_4_2021	0.00137	0.1544	41.52	273.7	FABP2;CD36
abnormal gluconeogenesis MP:0003383	MGI_Mammalian_Phenotype_Level_4_2021	0.003858	0.1909	23.71	131.8	ACOT13;CD36
decreased bone mass MP:0004016	MGI_Mammalian_Phenotype_Level_4_2021	0.003858	0.1909	23.71	131.8	CD36;GGT1
Enriched_pathways_dose 3.0_male_downregulated_genes
Term	Library	p-value	q-value	z-score	combined score	overlaps
Metabolism R-HSA-1430728	Reactome_2022	1.03e-22	2.3990e-20	12.74	645.2	OAT;ACSM3;GLS2;MAOA;HAAO;AK4;PIK3CB;ABHD5;COMT;HACD3;HS6ST1;HSD11B1;HYKK;IMPA1;NNT;IDS;ACP5;SLC37A4;GLUL;ENOPH1;HMOX2;LHPP;SLC19A2;HSD3B7;BCHE;PHYH;CHKB;GGT6;HSD3B2;MDH1;AGXT2;MAT1A;FAH;HADHA;PEMT;SLC25A10;CYP2E1;CDO1;FOLR2;SLC25A11
Metabolism Of Amino Acids And Derivatives R-HSA-71291	Reactome_2022	3.213e-9	3.7430e-7	11.92	233.1	OAT;HYKK;GLS2;AGXT2;HAAO;PEMT;SLC25A10;MAT1A;FAH;CDO1;GLUL;ENOPH1
cellular amino acid catabolic process (GO:0009063)	GO_Biological_Process_2021	6.135e-7	0.0002736	22.87	327.1	HYKK;GLS2;HAAO;MAT1A;FAH;GLUL
Cysteine and methionine metabolism	KEGG_2021_Human	7.362e-7	0.0001244	35.07	495.3	MDH1;AGXT2;MAT1A;CDO1;ENOPH1
Metabolism Of Lipids R-HSA-556833	Reactome_2022	9.302e-7	7.2240e-5	6.316	87.72	HSD3B7;BCHE;PHYH;CHKB;HSD3B2;ACSM3;PIK3CB;ABHD5;HACD3;HSD11B1;HADHA;PEMT;CYP2E1
Sulfur Amino Acid Metabolism R-HSA-1614635	Reactome_2022	1.727e-06	0.0001006	56.56	750.5	SLC25A10;MAT1A;CDO1;ENOPH1
abnormal circulating cholesterol level MP:0000180	MGI_Mammalian_Phenotype_Level_4_2021	2.022e-06	0.001124	54.1	709.3	HSD11B1;SCARB1;LIPC;PEMT
Gluconeogenesis R-HSA-70263	Reactome_2022	4.09e-06	0.0001722	44.43	551.2	MDH1;SLC25A10;SLC37A4;SLC25A11
phosphate ion transmembrane transport (GO:0035435)	GO_Biological_Process_2021	8.09e-06	0.001336	102.2	1198	SLC25A10;SLC37A4;SLC25A11
gluconeogenesis (GO:0006094)	GO_Biological_Process_2021	1.126e-05	0.001336	33.61	382.9	MDH1;SLC25A10;SLC37A4;SLC25A11
C4-dicarboxylate transport (GO:0015740)	GO_Biological_Process_2021	1.332e-05	0.001336	83.58	938.3	SLC1A2;SLC25A10;SLC25A11
hexose biosynthetic process (GO:0019319)	GO_Biological_Process_2021	1.497e-05	0.001336	31.08	345.3	MDH1;SLC25A10;SLC37A4;SLC25A11
Steroid hormone biosynthesis	KEGG_2021_Human	5.511e-05	0.003572	21.79	213.7	HSD11B1;HSD3B2;CYP2E1;COMT
Proximal tubule bicarbonate reclamation	KEGG_2021_Human	6.341e-05	0.003572	45.95	444.2	MDH1;GLS2;SLC25A10
abnormal xenobiotic pharmacokinetics MP:0008875	MGI_Mammalian_Phenotype_Level_4_2021	7.229e-05	0.0201	43.76	417.2	SLC47A1;CYP2E1;COMT
macrovesicular hepatic steatosis MP:0031115	MGI_Mammalian_Phenotype_Level_4_2021	0.0001578	0.0213	32.81	287.2	HADHA;PHYH;MAT1A
hepatic steatosis MP:0002628	MGI_Mammalian_Phenotype_Level_4_2021	0.0001957	0.0213	10.33	88.19	HSD11B1;HADHA;PEMT;ABHD5;CYP2E1
decreased circulating corticosterone level MP:0002665	MGI_Mammalian_Phenotype_Level_4_2021	0.0002276	0.0213	28.7	240.8	HSD11B1;LIPC;NNT
Tyrosine metabolism	KEGG_2021_Human	0.0002477	0.009088	27.83	231.1	MAOA;COMT;FAH
Alanine, aspartate and glutamate metabolism	KEGG_2021_Human	0.0002689	0.009088	27.01	222.1	GLS2;AGXT2;GLUL
Enriched_pathways_dose 6.0_male_downregulated_genes
Term	Library	p-value	q-value	z-score	combined score	overlaps
Metabolism R-HSA-1430728	Reactome_2022	1.708e-76	8.214e-74	12.49	2179	SLC35B2;ALDH1L1;ACAA2;ACSM3;XYLT2;COMT;NADSYN1;HS6ST1;GCSH;HPGDS;HYKK;NAMPT;ENPP2;PTGDS;GLUL;SULT2A1;PHYH;DGAT2;ACOT13;PIPOX;SDHD;MAT1A;SLC51B;SDHA;KMO;UPB1;GCAT;CYP2U1;CMPK1;CYP2E1;ABCG2;PFKFB3;FECH;MAOA;FUT10;SHMT1;GLO1;AK4;ABHD5;GLYAT;HACD3;MTMR6;UQCRH;HSD11B1;PTDSS1;ST3GAL4;HAO1;NDUFV3;IP6K1;SLC19A2;LHPP;B3GALNT1;ACADSB;CRLS1;EXT1;QDPR;SULT1B1;ALDH6A1;BHMT;HAL;TBXAS1;PPT1;ACY3;HIBADH;HEXB;HEX…
cellular amino acid catabolic process (GO:0009063)	GO_Biological_Process_2021	1.593e-22	2.05e-19	27.68	1389	ACAD8;HIBADH;ARG1;GLS2;HAAO;SHMT1;PIPOX;ABAT;MAT1A;KMO;ACADSB;GLS;GCSH;QDPR;ALDH6A1;HAL;HYKK;AUH;DBT;SLC25A21;GLUL;OTC
Metabolism Of Lipids R-HSA-556833	Reactome_2022	4.136e-22	9.947e-20	6.738	331.7	ACAA2;ACSM3;HEXB;HEXA;PTEN;CROT;MCEE;HPGDS;SPTLC2;ACP6;PTGDS;SULT2A1;CERS4;PHYH;DGAT2;ACOT13;SLC51B;CYP7B1;BAAT;GPCPD1;SLC25A17;CYP2U1;PIK3CA;CYP2E1;AGXT;ASAH1;ACSS3;SGMS1;ABHD5;HACD3;ABCB11;AGPAT2;MTMR6;HSD11B1;PTDSS1;GPAT4;B3GALNT1;HSD3B7;BCHE;GK;HSD3B2;CYP4B1;CRLS1;SGPP1;FABP2;GLB1;ETNK1;TBXAS1;PPT1
Metabolism Of Amino Acids And Derivatives R-HSA-71291	Reactome_2022	2.699e-15	4.327e-13	7.536	252.8	OAT;HIBADH;GLS2;HAAO;SHMT1;GCSH;HYKK;AUH;DBT;HAO1;SLC25A21;GLUL;ACAD8;PIPOX;MAT1A;KMO;SUOX;ACADSB;GCAT;QDPR;ALDH6A1;BHMT;HAL;GATM;NAGS;CDO1;AGXT;OTC;ALDH9A1
Oxidative phosphorylation	KEGG_2021_Human	5.471e-15	1.269e-12	14.04	461.2	NDUFA9;ATP6V1G1;ATP6V0B;NDUFA6;NDUFB4;NDUFB2;NDUFC2;SDHC;SDHD;SDHA;COX6C;COX7C;COX5A;UQCRH;NDUFS4;NDUFS2;NDUFV3;ATP6V1E1;LHPP
aerobic electron transport chain (GO:0019646)	GO_Biological_Process_2021	8.208e-15	4.415e-12	22.66	735	NDUFA9;NDUFA6;NDUFB4;NDUFB2;NDUFC2;SDHC;SDHD;SDHA;COX6C;COX7C;COX5A;UQCRH;NDUFS4;NDUFS2;NDUFV3
mitochondrial ATP synthesis coupled electron transport (GO:0042775)	GO_Biological_Process_2021	1.029e-14	4.415e-12	22.26	716.8	NDUFA9;NDUFA6;NDUFB4;NDUFB2;NDUFC2;SDHC;SDHD;SDHA;COX6C;COX7C;COX5A;UQCRH;NDUFS4;NDUFS2;NDUFV3
Respiratory Electron Transport R-HSA-611105	Reactome_2022	4.167e-13	5.01e-11	16.6	473.3	NDUFA9;NDUFA6;NDUFB4;NDUFB2;NDUFC2;ETFA;SDHD;SDHA;COX6C;COX7C;COX5A;UQCRH;NDUFS4;NDUFS2;NDUFV3
Respiratory Electron Transport, ATP Synthesis By Chemiosmotic Coupling, Heat Production By Uncoupling Proteins R-HSA-163200	Reactome_2022	8.119e-13	7.811e-11	13.88	386.4	NDUFA9;NDUFA6;NDUFB4;NDUFB2;NDUFC2;ETFA;SDHD;SDHA;COX6C;COX7C;COX5A;UQCRH;NDUFS4;NDUFS2;NDUFV3;SLC25A14
Non-alcoholic fatty liver disease	KEGG_2021_Human	1.227e-11	1.423e-09	10.28	258.3	NDUFA9;NDUFA6;NDUFB4;NDUFB2;NDUFC2;SDHC;SDHD;SDHA;COX6C;COX7C;COX5A;UQCRH;PIK3CA;NDUFS4;NDUFS2;CYP2E1;NDUFV3
sphingolipid metabolic process (GO:0006665)	GO_Biological_Process_2021	1.873e-11	6.026e-09	12.31	304.1	B3GALNT1;CERS4;CERS5;ASAH1;SGMS1;HEXB;HEXA;HACD3;SGPP1;SPTLC2;GLB1;NEU1;ENPP2;PPT1;ST6GALNAC6
glycolipid metabolic process (GO:0006664)	GO_Biological_Process_2021	3.911e-11	1.007e-08	21.94	525.8	B3GALNT1;ASAH1;PGAP1;GLB1;HEXB;FUCA1;HEXA;NEU1;ST3GAL4;ST6GALNAC4;ST6GALNAC6
Diabetic cardiomyopathy	KEGG_2021_Human	1.081e-10	8.359e-09	8.134	186.7	NDUFA9;NDUFA6;NDUFB4;PTEN;NDUFB2;NDUFC2;SDHC;SDHD;COX6C;SDHA;COX7C;COX5A;UQCRH;PIK3CA;NDUFS4;NDUFS2;NDUFV3;PLCB1
Valine, leucine and isoleucine degradation	KEGG_2021_Human	3.624e-10	2.102e-08	21.43	465.9	ACAD8;MCEE;ALDH6A1;ACAA2;HIBADH;AUH;DBT;ABAT;ACADSB;ALDH9A1
abnormal circulating amino acid level MP:0005311	MGI_Mammalian_Phenotype_Level_4_2021	2.693e-09	3.267e-06	21.47	423.8	ACAD8;OAT;ARG1;DBT;NDUFS4;SLC16A10;NAGS;PTS;OTC
Sphingolipid metabolism	KEGG_2021_Human	9.187e-09	3.689e-07	18.25	337.7	CERS4;CERS5;ASAH1;SPTLC2;SGMS1;GLB1;NEU1;B4GALT6;SGPP1
abnormal enzyme/coenzyme activity MP:0005584	MGI_Mammalian_Phenotype_Level_4_2021	2.36e-08	1.431e-05	7.634	134.1	MGAM;ASAH1;MDH1;PDE1A;FUCA1;ACOT13;KMO;HSD11B1;NEU1;NDUFS4;CD38;SLC16A2;PDE8A;OTC
enlarged liver MP:0000599	MGI_Mammalian_Phenotype_Level_4_2021	2.292e-07	9.269e-05	8.621	131.8	ABCG8;SLC25A17;FECH;ATP8B1;ARG1;PPT2;SLC37A4;ABCB11;AGPAT2;CHST2;OTC
abnormal homeostasis MP:0001764	MGI_Mammalian_Phenotype_Level_4_2021	3.586e-07	0.0001087	14.04	208.4	QDPR;ALDH1L1;ARG1;COMT;SLC37A4;KMO;ABCG2;OTC
abnormal hepatocyte morphology MP:0000607	MGI_Mammalian_Phenotype_Level_4_2021	1.107e-06	0.0002686	8.286	113.6	ACAD8;MANBA;ARG1;GLB1;HEXB;HEXA;TK2;CYP2E1;ABCB11;ABCG2
Enriched_pathways_dose 0.03_male_upregulated_genes
Term	Library	p-value	q-value	z-score	combined score	overlaps
Metabolism R-HSA-1430728	Reactome_2022	2.717e-10	2.526e-08	14.12	311	ABCC1;DDC;HPGD;AGXT2;ABHD5;CYP7A1;SLC9A1;DCTD;NT5E;TDO2;NAPRT;ALDH1A1;LRAT;UPP2;DCTPP1;XYLB
Metabolism Of Nucleotides R-HSA-15869	Reactome_2022	1.321e-07	6.144e-06	52.6	833.2	DCTD;NT5E;AGXT2;UPP2;DCTPP1
Pyrimidine Catabolism R-HSA-73621	Reactome_2022	4.257e-07	1.32e-05	289.3	4245	NT5E;AGXT2;UPP2
Pyrimidine metabolism	KEGG_2021_Human	7.869e-07	3.856e-05	69.66	979	DCTD;NT5E;UPP2;DCTPP1
Nucleotide Catabolism R-HSA-8956319	Reactome_2022	1.242e-05	0.000273	81.29	918.2	NT5E;AGXT2;UPP2
SLC-mediated Transmembrane Transport R-HSA-425407	Reactome_2022	1.468e-05	0.000273	19.41	216.1	SLC11A1;SLC4A1;SLC12A6;SLC22A7;SLC9A1
Tryptophan metabolism	KEGG_2021_Human	2.165e-05	0.0005304	66.67	716.1	DDC;TDO2;DLD
pyrimidine nucleoside catabolic process (GO:0046135)	GO_Biological_Process_2021	8.873e-05	0.01154	184.9	1725	NT5E;UPP2
nucleoside catabolic process (GO:0009164)	GO_Biological_Process_2021	0.0001064	0.01154	166.4	1522	NT5E;UPP2
pyrimidine deoxyribonucleotide catabolic process (GO:0009223)	GO_Biological_Process_2021	0.0001256	0.01154	151.2	1358	UPP2;DCTPP1
pyrimidine nucleoside metabolic process (GO:0006213)	GO_Biological_Process_2021	0.0001689	0.01154	128	1111	NT5E;UPP2
aromatic amino acid family catabolic process (GO:0009074)	GO_Biological_Process_2021	0.0001928	0.01154	118.8	1016	TDO2;TAT
Bile secretion	KEGG_2021_Human	0.0002126	0.002675	29.82	252.1	SLC22A7;CYP7A1;SLC9A1
Phenylalanine metabolism	KEGG_2021_Human	0.0002184	0.002675	110.9	934.7	DDC;TAT
akinesia MP:0002690	MGI_Mammalian_Phenotype_Level_4_2021	0.0002184	0.06486	110.9	934.7	DDC;SLC12A6
delayed eyelid opening MP:0001290	MGI_Mammalian_Phenotype_Level_4_2021	0.0007869	0.08167	55.4	396	DDC;CYP7A1
hypertension MP:0000231	MGI_Mammalian_Phenotype_Level_4_2021	0.001487	0.08167	39.55	257.5	AGXT2;SLC12A6
cochlear ganglion degeneration MP:0002857	MGI_Mammalian_Phenotype_Level_4_2021	0.002482	0.08167	30.18	181	SLC12A6;SLC9A1
axon degeneration MP:0005405	MGI_Mammalian_Phenotype_Level_4_2021	0.002569	0.08167	29.64	176.8	SLC12A6;SLC9A1
Enriched_pathways_dose 0.3_male_upregulated_genes
Term	Library	p-value	q-value	z-score	combined score	overlaps
Metabolism R-HSA-1430728	Reactome_2022	3.452e-24	1.163e-21	14.08	760.5	DDC;ECHS1;ACSS2;ALAS1;SLC35D1;GLS2;NDUFB11;QPRT;GPT;PIK3R1;HMGCR;CSAD;GNS;ACACA;AACS;FTCD;HMGCL;NDST1;NT5E;B4GALNT1;ACADS;FDPS;ABCC1;CPT1A;PCYT2;UGT1A1;ACSL1;GPCPD1;ASRGL1;GRHPR;SLC25A37;ACLY;SQLE;PLCB3;SLC6A8;CYP2U1;ETNK2;FASN;CYP1A2;ALDH1A1;SLC25A12
Metabolism Of Lipids R-HSA-556833	Reactome_2022	1.364e-14	2.298e-12	12.34	394	FDPS;ABCC1;CPT1A;ECHS1;PCYT2;ALAS1;ACSL1;PIK3R1;HMGCR;GPCPD1;ACACA;AACS;ACLY;SQLE;HMGCL;CYP2U1;ETNK2;FASN;CYP1A2;B4GALNT1;ACADS
secondary alcohol biosynthetic process (GO:1902653)	GO_Biological_Process_2021	1.717e-11	5.641e-09	86.01	2132	FDPS;ACLY;SQLE;HMGCR;HSD17B7;LSS;ACAT2
cholesterol biosynthetic process (GO:0006695)	GO_Biological_Process_2021	2.141e-11	5.641e-09	82.94	2038	FDPS;ACLY;SQLE;HMGCR;HSD17B7;LSS;ACAT2
sterol biosynthetic process (GO:0016126)	GO_Biological_Process_2021	3.986e-11	7.003e-09	74.9	1794	FDPS;ACLY;SQLE;HMGCR;HSD17B7;LSS;ACAT2
Fatty Acid Metabolism R-HSA-8978868	Reactome_2022	2.926e-10	3.287e-08	21.28	467.1	ACLY;ABCC1;CPT1A;ECHS1;CYP2U1;ACSL1;FASN;CYP1A2;ACADS;ACACA
Fatty acid degradation	KEGG_2021_Human	6.216e-09	1.274e-06	52.89	999.4	CPT1A;ECHS1;CYP2U1;ACSL1;ACADS;ACAT2
cholesterol metabolic process (GO:0008203)	GO_Biological_Process_2021	6.856e-09	9.033e-07	33.1	622.3	FDPS;ACLY;SQLE;HMGCR;HSD17B7;LSS;ACAT2
lipid biosynthetic process (GO:0008610)	GO_Biological_Process_2021	8.986e-09	9.471e-07	31.74	588.1	ACLY;ACSS2;PCYT2;ACSL1;HMGCR;LSS;ACACA
Butanoate metabolism	KEGG_2021_Human	3.355e-08	3.439e-06	69.81	1201	HMGCL;ECHS1;ACADS;AACS;ACAT2
Propanoate metabolism	KEGG_2021_Human	9.353e-08	6.391e-06	55.35	895.8	ACSS2;ECHS1;ACADS;ACACA;ACAT2
Activation Of Gene Expression By SREBF (SREBP) R-HSA-2426168	Reactome_2022	2.801e-07	2.344e-05	43.37	654.3	FDPS;SQLE;FASN;HMGCR;ACACA
Metabolism Of Amino Acids And Derivatives R-HSA-71291	Reactome_2022	3.477e-07	2.344e-05	9.703	144.3	GRHPR;DDC;ECHS1;SLC6A8;GLS2;GPT;CSAD;SLC25A12;ASRGL1;FTCD
Valine, leucine and isoleucine degradation	KEGG_2021_Human	5.551e-07	2.845e-05	37.3	537.3	HMGCL;ECHS1;ACADS;AACS;ACAT2
Glycine, serine and threonine metabolism	KEGG_2021_Human	9.598e-06	0.0003935	35.09	405.4	GRHPR;ALAS1;SDS;PGAM1
abnormal dopamine level MP:0001905	MGI_Mammalian_Phenotype_Level_4_2021	3.351e-05	0.01307	58.35	601.2	SLC22A3;DDC;SLC25A12
embryonic lethality, complete penetrance MP:0011092	MGI_Mammalian_Phenotype_Level_4_2021	0.0003131	0.04071	5.987	48.31	SQLE;CPT1A;DDC;ECHS1;PCYT2;PIK3R1;HMGCR
abnormal GABAergic neuron morphology MP:0003245	MGI_Mammalian_Phenotype_Level_4_2021	0.0009802	0.07857	51.08	353.9	SLC6A8;SLC25A12
abnormal lipid homeostasis MP:0002118	MGI_Mammalian_Phenotype_Level_4_2021	0.001007	0.07857	9.824	67.79	SCARB1;PCYT2;PIK3R1;HSD17B7
Enriched_pathways_dose 3.0_male_upregulated_genes
Term	Library	p-value	q-value	z-score	combined score	overlaps
Metabolism R-HSA-1430728	Reactome_2022	3.335e-39	9.205e-37	12.85	1139	ALAS2;ALAS1;ACSM1;GBE1;PIK3C2G;HS6ST3;KHK;PIK3C2B;UROD;AOX1;UPP2;LBR;ABCC3;ABCC1;PCYT1A;SACM1L;AKR1A1;ELOVL6;COASY;APRT;ALDH3A2;DCTD;UGDH;MTAP;PHOSPHO1;SOAT1;ACOX1;EHHADH;CHDH;GPD1;ALDH1A1;PLPP3;ASPA;ACSS2;GMPR2;AKR1D1;NDUFB3;GLRX;HMGCR;CYP7A1;PAPSS2;PAPSS1;PGS1;SULT1E1;RDH11;UGT1A5;BPNT1;PCK1;FDFT1;DECR1;PCK2;NQO1;RRM2;SLC10A1;IDH1;GSR;IDH2;COQ7;CYP8B1;GNMT;ALDH4A1;GALC;SLC25A37;SQLE;AKR1B10;FAB…
Metabolism Of Lipids R-HSA-556833	Reactome_2022	4.635e-18	6.396e-16	9.423	376.1	ALAS1;AKR1D1;PIK3C2G;HMGCR;CYP7A1;PIK3C2B;PGS1;LBR;FDFT1;DECR1;ABCC3;ABCC1;PCYT1A;SLC10A1;SACM1L;ELOVL6;CYP8B1;ALDH3A2;GALC;SQLE;PHOSPHO1;FABP4;SOAT1;ACOX1;ETNK2;FASN;EHHADH;GPD1;CYP1A2;DHCR7;PLPP3
Metabolism Of Steroids R-HSA-8957322	Reactome_2022	1.486e-10	1.367e-08	15.41	348.8	ABCC3;SQLE;SLC10A1;FASN;AKR1D1;ELOVL6;DHCR7;HMGCR;CYP7A1;LBR;CYP8B1;FDFT1
Biological Oxidations R-HSA-211859	Reactome_2022	7.46e-10	5.148e-08	11.55	242.8	ACSS2;ACSM1;AKR1A1;CYP7A1;CYP8B1;PAPSS2;PAPSS1;UGDH;SULT1E1;CYP1A2;ALDH1A1;UGT1A5;BPNT1
cholesterol metabolic process (GO:0008203)	GO_Biological_Process_2021	9.175e-10	6.174e-07	23.41	487.2	SQLE;SOAT1;AKR1D1;HMGCR;DHCR7;HSD17B7;LBR;CYP7A1;FDFT1
Steroid biosynthesis	KEGG_2021_Human	1.565e-09	2.081e-07	74.03	1501	SQLE;SOAT1;DHCR7;HSD17B7;LBR;FDFT1
steroid biosynthetic process (GO:0006694)	GO_Biological_Process_2021	5.375e-09	1.809e-06	24.62	468.8	SQLE;AKR1D1;HMGCR;DHCR7;LBR;CYP7A1;CYP8B1;FDFT1
Pyruvate metabolism	KEGG_2021_Human	1.281e-08	6.801e-07	30.45	553.4	ALDH3A2;ACSS2;ME1;AKR1A1;PCK1;DLD;PCK2
PPAR signaling pathway	KEGG_2021_Human	1.534e-08	6.801e-07	21.25	382.4	FABP4;ACOX1;EHHADH;ME1;PCK1;CYP7A1;CYP8B1;PCK2
Phase II - Conjugation Of Compounds R-HSA-156580	Reactome_2022	1.752e-08	9.673e-07	16.22	289.7	UGDH;SULT1E1;ACSM1;CYP1A2;AKR1A1;UGT1A5;BPNT1;PAPSS2;PAPSS1
organic hydroxy compound biosynthetic process (GO:1901617)	GO_Biological_Process_2021	2.005e-08	4.498e-06	28.33	502.1	SQLE;AKR1D1;HMGCR;DHCR7;LBR;CYP7A1;CYP8B1
secondary alcohol biosynthetic process (GO:1902653)	GO_Biological_Process_2021	5.067e-08	8.191e-06	36.99	621.3	SQLE;HMGCR;DHCR7;HSD17B7;LBR;FDFT1
cholesterol biosynthetic process (GO:0006695)	GO_Biological_Process_2021	6.085e-08	8.191e-06	35.71	593.3	SQLE;HMGCR;DHCR7;HSD17B7;LBR;FDFT1
Glycine, serine and threonine metabolism	KEGG_2021_Human	1.404e-07	3.735e-06	30.45	480.5	ALAS2;ALAS1;CHDH;CTH;DLD;GNMT
abnormal liver morphology MP:0000598	MGI_Mammalian_Phenotype_Level_4_2021	2.578e-06	0.00206	6.639	85.43	MTAP;SOAT1;SLC10A1;ACOX1;CTH;GBE1;ELOVL6;PCK1;CYP7A1;GNMT;SOD1
abnormal bile salt homeostasis MP:0005365	MGI_Mammalian_Phenotype_Level_4_2021	1.233e-05	0.004186	33.95	383.7	ABCC3;SLC10A1;CYP7A1;CYP8B1
abnormal lipid homeostasis MP:0002118	MGI_Mammalian_Phenotype_Level_4_2021	1.572e-05	0.004186	9.704	107.3	SOAT1;EHHADH;ST3GAL5;ELOVL6;HSD17B7;CYP7A1;CYP8B1
abnormal enzyme/coenzyme activity MP:0005584	MGI_Mammalian_Phenotype_Level_4_2021	6.573e-05	0.01313	7.664	73.81	PNLIPRP1;GALC;NQO1;GPD1;AKR1A1;ME1;DHCR7
abnormal bile salt level MP:0004774	MGI_Mammalian_Phenotype_Level_4_2021	9.32e-05	0.01489	42.09	390.6	ABCC3;CYP7A1;CYP8B1
Enriched_pathways_dose 6.0_male_upregulated_genes
Term	Library	p-value	q-value	z-score	combined score	overlaps
Metabolism R-HSA-1430728	Reactome_2022	6.179e-99	2.663e-96	15.68	3545	PECR;SLC46A1;SLC23A1;ECI1;ACSM1;MSMO1;ENO1;NSDHL;UROD;FPGS;MLYCD;ACOT7;PCYT2;ACSL1;TALDO1;ASRGL1;ALDH3A2;DCTD;ACLY;MTAP;RBP4;COX7A2L;PHOSPHO1;MTHFD1;SOAT1;SOAT2;ACOT2;SUCLG2;HACD1;SLC22A5;SLC26A1;SLC35D1;SHMT2;AK2;PLD6;PLA2G6;ACACA;PLD3;SULT1A1;SGPL1;CYB5R3;TKFC;PPCS;RDH11;LDHD;PMVK;PNPO;ASL;HAO2;FDFT1;DECR1;PCK2;FDPS;GSTM2;ADHFE1;IDH1;EPHX2;IDH2;DHCR24;COQ7;CS;SQLE;GRHPR;UCK2;VNN1;AKR1B10;FASN;C…
Metabolism Of Lipids R-HSA-556833	Reactome_2022	1.925e-41	4.149e-39	10.35	970.2	PECR;ACADVL;ALAS1;ECI1;MOGAT1;MSMO1;AACS;NSDHL;SPTLC1;ACADL;CPT2;GM2A;CD36;ACADM;MLYCD;LBR;ABCD1;ABCC3;ELOVL1;CBR1;PLA2G12A;ACOT7;PCYT1A;PCYT2;HMGCS1;ACSL1;ELOVL2;ELOVL6;HADHB;ALDH3A2;ACLY;PHOSPHO1;SOAT1;SOAT2;ACOX1;EHHADH;ACOT2;HACD1;ASAH2;SLC22A5;MVK;HPGD;AKR1D1;HSD17B4;PLD6;HMGCR;PLA2G6;CYP7A1;ACACA;PLD3;HMGCL;SGPL1;PMVK;SC5D;SLC25A20;HAO2;FDFT1;DECR1;FDPS;EPHX2;DHCR24;CYP8B1;SQLE;FABP4;GPAM;E…
Fatty Acid Metabolism R-HSA-8978868	Reactome_2022	4.561e-27	6.552e-25	18.44	1119	PECR;HACD1;ACADVL;SLC22A5;HPGD;ECI1;HSD17B4;ACACA;ACADL;CPT2;MLYCD;ACADM;SLC25A20;HAO2;ABCD1;DECR1;CBR1;ELOVL1;ACOT7;ACSL1;EPHX2;ELOVL2;ELOVL6;CYP8B1;ALDH3A2;HADHB;ACLY;ACOX1;FASN;EHHADH;CYP1A2;ACOT2
cholesterol biosynthetic process (GO:0006695)	GO_Biological_Process_2021	4.37e-23	5.698e-20	72.71	3744	FDPS;MVK;HMGCS1;MSMO1;DHCR24;HMGCR;HSD17B7;LSS;ACAT2;ACLY;SQLE;NSDHL;PMVK;SC5D;DHCR7;LBR;FDFT1
sterol biosynthetic process (GO:0016126)	GO_Biological_Process_2021	2.673e-22	1.743e-19	62.31	3095	FDPS;MVK;HMGCS1;MSMO1;DHCR24;HMGCR;HSD17B7;LSS;ACAT2;ACLY;SQLE;NSDHL;PMVK;SC5D;DHCR7;LBR;FDFT1
cholesterol metabolic process (GO:0008203)	GO_Biological_Process_2021	6.398e-22	2.781e-19	29.27	1429	FDPS;MVK;HMGCS1;AKR1D1;GBA;MSMO1;DHCR24;HMGCR;HSD17B7;LSS;CYP7A1;ACAT2;ACLY;SQLE;NSDHL;SOAT1;SOAT2;PMVK;DHCR7;LBR;FDFT1
secondary alcohol biosynthetic process (GO:1902653)	GO_Biological_Process_2021	1.651e-21	5.381e-19	68.17	3262	FDPS;MVK;HMGCS1;MSMO1;DHCR24;HMGCR;HSD17B7;LSS;ACAT2;ACLY;SQLE;NSDHL;PMVK;DHCR7;LBR;FDFT1
Cholesterol Biosynthesis R-HSA-191273	Reactome_2022	4.652e-20	5.013e-18	88.81	3953	FDPS;MVK;HMGCS1;MSMO1;DHCR24;HMGCR;SQLE;NSDHL;SOAT2;PMVK;SC5D;DHCR7;LBR;FDFT1
fatty acid oxidation (GO:0019395)	GO_Biological_Process_2021	6.042e-20	1.455e-17	33.89	1500	PECR;ABCD2;ACADVL;ACSM1;ECI1;HSD17B4;ACAT2;ALDH3A2;HADHB;ACADL;CPT2;ACOX1;EHHADH;HACL1;ACADM;ABCD1;HAO2;DECR1
Steroid biosynthesis	KEGG_2021_Human	3.753e-18	6.379e-16	113.3	4547	SQLE;NSDHL;SOAT1;SOAT2;SC5D;DHCR24;MSMO1;DHCR7;HSD17B7;LSS;LBR;FDFT1
Metabolism Of Steroids R-HSA-8957322	Reactome_2022	1.248e-17	1.075e-15	13.87	539.8	ABCC3;FDPS;MVK;HMGCS1;AKR1D1;HSD17B4;MSMO1;DHCR24;ELOVL6;HMGCR;CYP7A1;CYP8B1;ACACA;SQLE;NSDHL;GPAM;SOAT2;FASN;PMVK;SC5D;DHCR7;LBR;FDFT1
Peroxisome	KEGG_2021_Human	4.128e-17	3.508e-15	21.69	818.2	PECR;ABCD2;MVK;ACSL1;EPHX2;IDH1;ECH1;IDH2;HSD17B4;DHRS4;HMGCL;ACOX1;EHHADH;PMVK;HACL1;MLYCD;ABCD1;HAO2
Fatty acid degradation	KEGG_2021_Human	3.459e-13	1.96e-11	29.21	838.2	ALDH3A2;HADHB;ACADVL;ACADL;CPT2;ACSL1;ACOX1;ECI1;EHHADH;ACADM;CPT1B;ACAT2
PPAR signaling pathway	KEGG_2021_Human	1.226e-12	5.21e-11	17.72	486	HMGCS1;ACSL1;CPT1B;CYP7A1;CYP8B1;FABP4;ACADL;CPT2;ACOX1;EHHADH;ME1;ACADM;CD36;PCK2
Glutathione metabolism	KEGG_2021_Human	1.346e-11	4.577e-10	20.11	503.4	GSTM2;RRM1;RRM2;ANPEP;GSS;IDH1;GSR;IDH2;GPX7;OPLAH;PGD;PRDX6
abnormal lipid homeostasis MP:0002118	MGI_Mammalian_Phenotype_Level_4_2021	3.579e-11	4.42e-08	10.53	253.2	ACADVL;PCYT2;HSD17B4;ELOVL6;HSD17B7;CYP7A1;CYP8B1;HADHB;SGPL1;SOAT1;ACADL;GPAM;EHHADH;ST3GAL5;CD36;ABCD1
increased fatty acids level MP:0005281	MGI_Mammalian_Phenotype_Level_4_2021	1.124e-08	6.939e-06	23.79	435.5	ABCD2;FABP4;ACADL;PNPLA3;HSD17B4;CD36;ABCD1;DECR1
preweaning lethality, complete penetrance MP:0011100	MGI_Mammalian_Phenotype_Level_4_2021	3.899e-07	0.0001391	2.521	37.2	ATP6V1A;NDUFB9;DDC;CMAS;SLC22A5;MVK;ALAS1;SLC35D1;GPAA1;SHMT2;EHMT2;GBA;ETFDH;ACAT2;ALAD;SGPL1;SPTLC1;MAT2A;FTH1;UQCRFS1;PMPCA;SLC25A20;FDFT1;ATP6V0A1;BCKDHA;RRM2;GCH1;HMGCS1;TPK1;GFPT1;ALG1;COQ7;LSS;DHRS3;CS;SQLE;MTAP;MTHFD1;NDUFS7;DHCR7;ALDOA;GART;GAPDH;CDS2
abnormal enzyme/coenzyme activity MP:0005584	MGI_Mammalian_Phenotype_Level_4_2021	4.505e-07	0.0001391	6.439	94.09	PNLIPRP1;NQO1;ACADVL;GBA;AKR1A1;DHRS3;COX7A2L;ACADL;ME1;ASL;DHCR7;GAPDH;LPIN2
abnormal lipid level MP:0001547	MGI_Mammalian_Phenotype_Level_4_2021	3.214e-06	0.0007939	8.479	107.2	SPTLC1;ASAH2;SOAT1;ECI1;EPHX2;HSD17B4;CD36;DHCR7;FADS1

## Sheet: DEGs (PFOA and GenX toxicity)
PPAR-KO vs WT DEGs					Group 2 vs Group 1					Group 3 vs Group 1					Group 4 vs Group 1					Group 5 vs Group 1					Group 6 vs Group 1					Group 7 vs Group 1					Group 8 vs Group 1
Gene	Expression				Gene	Expression				Gene	Expression				Gene	Expression				Gene	Expression				Gene	Expression				Gene	Expression				Gene	Expression
A4gnt	Upregulated				Aacs	Upregulated				Abcc4	Upregulated				Abcb1b	Upregulated				A4galt	Upregulated				Aass	Upregulated				Aadat	Upregulated				Aadat	Upregulated
Abcb1b	Upregulated				Abcb1b	Upregulated				Abcd3	Upregulated				Acadm	Upregulated				Acaa1b	Upregulated				Abat	Upregulated				Aass	Upregulated				Aass	Upregulated
Acadsb	Upregulated				Abcc5	Upregulated				Abcg5	Upregulated				Acot11	Upregulated				Acacb	Upregulated				Abcb1b	Upregulated				Abat	Upregulated				Abat	Upregulated
Acmsd	Upregulated				Acadm	Upregulated				Acaa1b	Upregulated				Acsl4	Upregulated				Aco2	Upregulated				Abcc4	Upregulated				Abcb1b	Upregulated				Abcb1b	Upregulated
Acot11	Upregulated				Acmsd	Upregulated				Acacb	Upregulated				Acsm2	Upregulated				Acot13	Upregulated				Abhd5	Upregulated				Abcb6	Upregulated				Abcc3	Upregulated
Acp2	Upregulated				Acsl4	Upregulated				Acad11	Upregulated				Alad	Upregulated				Acot2	Upregulated				Acadm	Upregulated				Abcc3	Upregulated				Abcc4	Upregulated
Acsl6	Upregulated				Acsm2	Upregulated				Acadl	Upregulated				Alas2	Upregulated				Acox1	Upregulated				Ace	Upregulated				Abcc4	Upregulated				Abcg2	Upregulated
Acsm1	Upregulated				Agmat	Upregulated				Acer2	Upregulated				Aldh1a3	Upregulated				Aldh1a3	Upregulated				Acsm2	Upregulated				Abcd3	Upregulated				Abhd5	Upregulated
Acsm2	Upregulated				Ak1	Upregulated				Aco2	Upregulated				Aldh1b1	Upregulated				Aldh3a2	Upregulated				Adcy7	Upregulated				Abcg2	Upregulated				Acadm	Upregulated
Adcy7	Upregulated				Alad	Upregulated				Acot2	Upregulated				Aldh1l1	Upregulated				Alpl	Upregulated				Agmat	Upregulated				Abhd5	Upregulated				Acmsd	Upregulated
Adcy9	Upregulated				Alas1	Upregulated				Acot6	Upregulated				Amd1	Upregulated				Aprt	Upregulated				Akr1a1	Upregulated				Acaa1b	Upregulated				Aco2	Upregulated
Adh4	Upregulated				Alas2	Upregulated				Acox1	Upregulated				Aqp4	Upregulated				Aqp7	Upregulated				Alad	Upregulated				Acaa2	Upregulated				Acp2	Upregulated
Agmat	Upregulated				Aldh1a3	Upregulated				Acsl1	Upregulated				Asah2	Upregulated				Asrgl1	Upregulated				Alas1	Upregulated				Acacb	Upregulated				Acsl4	Upregulated
Ak1	Upregulated				Aldh1l1	Upregulated				Acsl4	Upregulated				Asns	Upregulated				Atp1b2	Upregulated				Alas2	Upregulated				Acad11	Upregulated				Acsm1	Upregulated
Akr1c6	Upregulated				Aldob	Upregulated				Adh7	Upregulated				Asrgl1	Upregulated				B4galnt3	Upregulated				Aldh1a2	Upregulated				Acad9	Upregulated				Acsm2	Upregulated
Akr1d1	Upregulated				Amd1	Upregulated				Adhfe1	Upregulated				Atp1a1	Upregulated				B4galnt4	Upregulated				Aldh1a3	Upregulated				Acadl	Upregulated				Acy3	Upregulated
Alad	Upregulated				Aqp4	Upregulated				Alas1	Upregulated				Atp1a2	Upregulated				Ces2h	Upregulated				Aldh1b1	Upregulated				Acadm	Upregulated				Adhfe1	Upregulated
Alas1	Upregulated				Asns	Upregulated				Aldh3a2	Upregulated				Atp6v0a1	Upregulated				Chst2	Upregulated				Alox15	Upregulated				Acads	Upregulated				Afmid	Upregulated
Alas2	Upregulated				Asrgl1	Upregulated				Alpl	Upregulated				B3galnt1	Upregulated				Clybl	Upregulated				Amd1	Upregulated				Acadvl	Upregulated				Agmat	Upregulated
Aldh18a1	Upregulated				Atp1a2	Upregulated				Aoc2	Upregulated				B3gnt8	Upregulated				Cyp1a1	Upregulated				Aprt	Upregulated				Acat1	Upregulated				Agpat1	Upregulated
Aldh1a2	Upregulated				Atp1a3	Upregulated				Aqp7	Upregulated				B3gnt9	Upregulated				Cyp2c55	Upregulated				Aqp4	Upregulated				Acat2	Upregulated				Agpat5	Upregulated
Aldh1a3	Upregulated				B3galnt1	Upregulated				Aspg	Upregulated				B4galnt3	Upregulated				Cyp2c65	Upregulated				Asah2	Upregulated				Aco2	Upregulated				Ahcy	Upregulated
Aldh1b1	Upregulated				B3gnt8	Upregulated				Atp6v0a2	Upregulated				B4galnt4	Upregulated				Cyp3a11	Upregulated				Asns	Upregulated				Acot12	Upregulated				Akr1a1	Upregulated
Aldh1l1	Upregulated				B4galnt3	Upregulated				B3gnt5	Upregulated				Bco1	Upregulated				Cyp3a59	Upregulated				Asrgl1	Upregulated				Acot13	Upregulated				Alad	Upregulated
Aldh3b3	Upregulated				Bdh2	Upregulated				B4galnt4	Upregulated				Bdh2	Upregulated				Cyp4a10	Upregulated				Atp11a	Upregulated				Acot2	Upregulated				Alas1	Upregulated
Alox5	Upregulated				Bhmt	Upregulated				B4galt5	Upregulated				Bhmt	Upregulated				Cyp4a31	Upregulated				Atp6v1d	Upregulated				Acot3	Upregulated				Alas2	Upregulated
Amd1	Upregulated				Cad	Upregulated				Car2	Upregulated				Cad	Upregulated				Cyp4a32	Upregulated				Atp8b2	Upregulated				Acot4	Upregulated				Aldh1a1	Upregulated
Amy1	Upregulated				Ces2h	Upregulated				Cd36	Upregulated				Ces2h	Upregulated				Cyp4f18	Upregulated				B3galnt1	Upregulated				Acot6	Upregulated				Aldh1a3	Upregulated
Aox1	Upregulated				Ckb	Upregulated				Chdh	Upregulated				Cmpk2	Upregulated				Decr2	Upregulated				B3gnt5	Upregulated				Acot7	Upregulated				Aldh1l1	Upregulated
Aprt	Upregulated				Cmpk2	Upregulated				Chkb	Upregulated				Cnp	Upregulated				Dhfr	Upregulated				B3gnt8	Upregulated				Acot8	Upregulated				Alpl	Upregulated
Aqp4	Upregulated				Cnp	Upregulated				Coq5	Upregulated				Cp	Upregulated				Ehhadh	Upregulated				B3gnt9	Upregulated				Acox1	Upregulated				Amd1	Upregulated
Asah2	Upregulated				Comt	Upregulated				Cox6b2	Upregulated				Csad	Upregulated				Elovl1	Upregulated				B4galnt3	Upregulated				Acsl1	Upregulated				Aox1	Upregulated
Asns	Upregulated				Csad	Upregulated				Cpox	Upregulated				Cyp1a1	Upregulated				Entpd2	Upregulated				Bco1	Upregulated				Acsl3	Upregulated				Aprt	Upregulated
Atp11a	Upregulated				Cyp1a2	Upregulated				Cpt1b	Upregulated				Cyp1a2	Upregulated				Fth1	Upregulated				Bhmt	Upregulated				Acsl4	Upregulated				Aqp4	Upregulated
Atp11c	Upregulated				Cyp1b1	Upregulated				Cpt2	Upregulated				Cyp2a5	Upregulated				Gal3st1	Upregulated				Car5b	Upregulated				Acsl5	Upregulated				Asah2	Upregulated
Atp1a1	Upregulated				Cyp2a5	Upregulated				Crat	Upregulated				Cyp2c55	Upregulated				Galk1	Upregulated				Ces2h	Upregulated				Acsm2	Upregulated				Asns	Upregulated
Atp1a2	Upregulated				Cyp2c55	Upregulated				Cyp3a11	Upregulated				Cyp2f2	Upregulated				Galnt15	Upregulated				Chpf2	Upregulated				Acss3	Upregulated				Aspa	Upregulated
Atp1a3	Upregulated				Cyp2f2	Upregulated				Cyp3a57	Upregulated				Cyp2j6	Upregulated				Galt	Upregulated				Chst11	Upregulated				Adh1	Upregulated				Asrgl1	Upregulated
Atp1a4	Upregulated				Cyp2j6	Upregulated				Cyp4a10	Upregulated				Dct	Upregulated				Ggt5	Upregulated				Ckb	Upregulated				Adh7	Upregulated				Atp6v0a1	Upregulated
Atp2b2	Upregulated				Cyp2u1	Upregulated				Cyp4a31	Upregulated				Ddo	Upregulated				Ggt6	Upregulated				Cmpk2	Upregulated				Adhfe1	Upregulated				Atp6v0c	Upregulated
Atp6v0d2	Upregulated				Cyp4f14	Upregulated				Cyp4a32	Upregulated				Dmgdh	Upregulated				Ggt7	Upregulated				Cnp	Upregulated				Agpat2	Upregulated				Atp6v0e	Upregulated
Atp8b1	Upregulated				Cyp7a1	Upregulated				Dbi	Upregulated				Dpysl2	Upregulated				Glrx	Upregulated				Comt	Upregulated				Alas1	Upregulated				Auh	Upregulated
B3galnt1	Upregulated				Dct	Upregulated				Ddo	Upregulated				Enpp2	Upregulated				Gltp	Upregulated				Cyp1a1	Upregulated				Aldh3a2	Upregulated				B3galnt1	Upregulated
B3galnt2	Upregulated				Dmgdh	Upregulated				Decr1	Upregulated				Fabp3	Upregulated				Gpx7	Upregulated				Cyp1a2	Upregulated				Aldh5a1	Upregulated				B3gnt5	Upregulated
B3galt1	Upregulated				Dpep1	Upregulated				Decr2	Upregulated				Fabp5	Upregulated				Hk2	Upregulated				Cyp21a1	Upregulated				Aldh9a1	Upregulated				B3gnt8	Upregulated
B3gnt8	Upregulated				Dpysl2	Upregulated				Dgkh	Upregulated				Fig4	Upregulated				Hk3	Upregulated				Cyp2a5	Upregulated				Aldoa	Upregulated				B4galnt3	Upregulated
B4galnt3	Upregulated				Fig4	Upregulated				Dhrs4	Upregulated				Galk2	Upregulated				Hmox1	Upregulated				Cyp2b10	Upregulated				Alpl	Upregulated				B4galnt4	Upregulated
B4galt2	Upregulated				Galk2	Upregulated				Dlst	Upregulated				Galns	Upregulated				Hsd17b11	Upregulated				Cyp2c29	Upregulated				Amacr	Upregulated				Bdh2	Upregulated
Baat	Upregulated				Galnt11	Upregulated				Ech1	Upregulated				Galnt11	Upregulated				Impdh1	Upregulated				Cyp2c55	Upregulated				Aprt	Upregulated				Blvrb	Upregulated
Bco1	Upregulated				Galnt7	Upregulated				Eci1	Upregulated				Galnt7	Upregulated				Ivd	Upregulated				Cyp2c65	Upregulated				Aqp3	Upregulated				Cds2	Upregulated
Bdh2	Upregulated				Ggt5	Upregulated				Eci2	Upregulated				Ggt5	Upregulated				Lhpp	Upregulated				Cyp2f2	Upregulated				Aqp5	Upregulated				Cers2	Upregulated
Bhmt	Upregulated				Ggt7	Upregulated				Ehhadh	Upregulated				Ggt6	Upregulated				Lipe	Upregulated				Cyp2u1	Upregulated				Aqp7	Upregulated				Ces1d	Upregulated
Cad	Upregulated				Glrx	Upregulated				Elovl2	Upregulated				Glrx	Upregulated				Lpin2	Upregulated				Cyp3a11	Upregulated				Arsa	Upregulated				Ces2h	Upregulated
Car14	Upregulated				Gltp	Upregulated				Ephx2	Upregulated				Gm2a	Upregulated				Mdh2	Upregulated				Cyp4f18	Upregulated				Aspa	Upregulated				Ces3a	Upregulated
Car3	Upregulated				Gm2a	Upregulated				Fabp2	Upregulated				Gpi1	Upregulated				Mgll	Upregulated				Cyp4v3	Upregulated				Asrgl1	Upregulated				Chst2	Upregulated
Car5b	Upregulated				Gmds	Upregulated				Fabp3	Upregulated				Hexb	Upregulated				Mpst	Upregulated				Dagla	Upregulated				Atp5pb	Upregulated				Chst3	Upregulated
Car8	Upregulated				Gmppb	Upregulated				Fabp5	Upregulated				Hsd11b1	Upregulated				Nagk	Upregulated				Dck	Upregulated				Atp6v0a2	Upregulated				Cmas	Upregulated
Cdo1	Upregulated				Gpd2	Upregulated				Gal3st1	Upregulated				Hsd17b2	Upregulated				Nmrk1	Upregulated				Dhfr	Upregulated				B3gnt5	Upregulated				Cnp	Upregulated
Ces2h	Upregulated				Gpi1	Upregulated				Galk1	Upregulated				Moxd1	Upregulated				Pde1b	Upregulated				Dio1	Upregulated				Blvrb	Upregulated				Comt	Upregulated
Ces3a	Upregulated				Gpx3	Upregulated				Gpd2	Upregulated				Mtap	Upregulated				Pdxk	Upregulated				Elovl1	Upregulated				Car2	Upregulated				Coq7	Upregulated
Chst13	Upregulated				Gpx8	Upregulated				Grhpr	Upregulated				Nt5c3	Upregulated				Pfkfb1	Upregulated				Entpd2	Upregulated				Cbr4	Upregulated				Cox7a2l	Upregulated
Chsy3	Upregulated				Hdlbp	Upregulated				Hacd1	Upregulated				Nudt5	Upregulated				Pigp	Upregulated				Fads3	Upregulated				Cd36	Upregulated				Cth	Upregulated
Ckb	Upregulated				Hsd11b1	Upregulated				Hadha	Upregulated				P4ha1	Upregulated				Pkm	Upregulated				Fth1	Upregulated				Cda	Upregulated				Cyp1a1	Upregulated
Cmpk2	Upregulated				Hsd17b2	Upregulated				Hadhb	Upregulated				Pde1a	Upregulated				Pla2g6	Upregulated				Galk2	Upregulated				Ces1d	Upregulated				Cyp1a2	Upregulated
Cnp	Upregulated				Inpp5f	Upregulated				Hmgcs2	Upregulated				Piga	Upregulated				Pla2g7	Upregulated				Galnt11	Upregulated				Chdh	Upregulated				Cyp2a5	Upregulated
Comt	Upregulated				Inpp5j	Upregulated				Hsd17b11	Upregulated				Pik3c2g	Upregulated				Pnpla2	Upregulated				Galnt7	Upregulated				Chkb	Upregulated				Cyp2b10	Upregulated
Cp	Upregulated				Khk	Upregulated				Hsd17b4	Upregulated				Pklr	Upregulated				Prodh	Upregulated				Gcnt1	Upregulated				Clybl	Upregulated				Cyp2c29	Upregulated
Cps1	Upregulated				Loxl2	Upregulated				Kdsr	Upregulated				Pla2g12a	Upregulated				Rdh16	Upregulated				Ggps1	Upregulated				Cmas	Upregulated				Cyp2c55	Upregulated
Cth	Upregulated				Maoa	Upregulated				Lpin2	Upregulated				Pla2g6	Upregulated				Rhbg	Upregulated				Ggt5	Upregulated				Coasy	Upregulated				Cyp2c65	Upregulated
Cyp1a1	Upregulated				Moxd1	Upregulated				Lpl	Upregulated				Plch2	Upregulated				Slc13a4	Upregulated				Ggt7	Upregulated				Coq2	Upregulated				Cyp2c66	Upregulated
Cyp1a2	Upregulated				Mtap	Upregulated				Mgll	Upregulated				Pnp	Upregulated				Slc13a5	Upregulated				Glrx	Upregulated				Coq3	Upregulated				Cyp2d22	Upregulated
Cyp21a1	Upregulated				Ndufab1	Upregulated				Mlycd	Upregulated				Pnp2	Upregulated				Slc19a1	Upregulated				Gltp	Upregulated				Coq5	Upregulated				Cyp2e1	Upregulated
Cyp2a5	Upregulated				Nnmt	Upregulated				Mogat1	Upregulated				Prodh	Upregulated				Slc25a10	Upregulated				Gm2a	Upregulated				Coq6	Upregulated				Cyp2f2	Upregulated
Cyp2b10	Upregulated				Nos3	Upregulated				Oplah	Upregulated				Ptges	Upregulated				Slc25a11	Upregulated				Gpcpd1	Upregulated				Cox5a	Upregulated				Cyp3a11	Upregulated
Cyp2c29	Upregulated				Nudt5	Upregulated				Pank1	Upregulated				Pycr1	Upregulated				Slc25a5	Upregulated				Gpx3	Upregulated				Cox5b	Upregulated				Cyp3a13	Upregulated
Cyp2c55	Upregulated				Odc1	Upregulated				Pde4a	Upregulated				Pygm	Upregulated				Slc51b	Upregulated				Gpx7	Upregulated				Cox6a1	Upregulated				Cyp3a25	Upregulated
Cyp2c65	Upregulated				P4ha1	Upregulated				Pgs1	Upregulated				Rbp1	Upregulated				Slc5a6	Upregulated				Gucy1a1	Upregulated				Cox6b1	Upregulated				Cyp3a41a	Upregulated
Cyp2f2	Upregulated				Pde1a	Upregulated				Pigp	Upregulated				Rdh5	Upregulated				Slco3a1	Upregulated				Gucy1a2	Upregulated				Cox6b2	Upregulated				Cyp3a59	Upregulated
Cyp2j6	Upregulated				Pde7b	Upregulated				Pisd	Upregulated				Rhbg	Upregulated				Smpd3	Upregulated				Hexb	Upregulated				Cox7c	Upregulated				Cyp4a31	Upregulated
Cyp2u1	Upregulated				Pdhb	Upregulated				Pla2g6	Upregulated				Scarf2	Upregulated				Sod3	Upregulated				Hsd17b2	Upregulated				Cox8a	Upregulated				Cyp4f13	Upregulated
Cyp39a1	Upregulated				Phykpl	Upregulated				Pmm1	Upregulated				Sdhb	Upregulated				St3gal5	Upregulated				Hsd17b6	Upregulated				Cpox	Upregulated				Cyp4f15	Upregulated
Cyp3a41a	Upregulated				Pik3c2g	Upregulated				Pnliprp1	Upregulated				Sdr9c7	Upregulated				Tcirg1	Upregulated				Inpp5j	Upregulated				Cpt1b	Upregulated				Cyp4v3	Upregulated
Cyp4f14	Upregulated				Pklr	Upregulated				Pnpla2	Upregulated				Setd7	Upregulated				Tkfc	Upregulated				Isyna1	Upregulated				Cpt2	Upregulated				Dhfr	Upregulated
Cyp4f18	Upregulated				Pla2g6	Upregulated				Ppcs	Upregulated				Setmar	Upregulated				Tpi1	Upregulated				Kmt2e	Upregulated				Crat	Upregulated				Dio1	Upregulated
Cyp4v3	Upregulated				Plpp5	Upregulated				Rdh16	Upregulated				Slc13a5	Upregulated				Ucp2	Upregulated				Ldhd	Upregulated				Crot	Upregulated				Dpep1	Upregulated
Cyp51	Upregulated				Pnp	Upregulated				Slc1a3	Upregulated				Slc16a2	Upregulated				Uqcr11	Upregulated				Loxl2	Upregulated				Cs	Upregulated				Elovl1	Upregulated
Cyp7a1	Upregulated				Ppa1	Upregulated				Slc22a5	Upregulated				Slc17a1	Upregulated				Xylb	Upregulated				Lpin3	Upregulated				Csad	Upregulated				Entpd5	Upregulated
Cyp7b1	Upregulated				Prodh	Upregulated				Slc23a2	Upregulated				Slc1a4	Upregulated				Abca8b	Downregulated				Mgat5	Upregulated				Ctps2	Upregulated				Etnk2	Upregulated
Dagla	Upregulated				Ptges	Upregulated				Slc24a3	Upregulated				Slc20a1	Upregulated				Abcb11	Downregulated				Mogat2	Upregulated				Cyc1	Upregulated				Etnppl	Upregulated
Dct	Upregulated				Pygm	Upregulated				Slc25a10	Upregulated				Slc22a7	Upregulated				Acadsb	Downregulated				Moxd1	Upregulated				Cyp2b10	Upregulated				Fads3	Upregulated
Dgat2	Upregulated				Rbp1	Upregulated				Slc25a20	Upregulated				Slc25a12	Upregulated				Acot11	Downregulated				Mtap	Upregulated				Cyp2c29	Upregulated				Fads6	Upregulated
Dhfr	Upregulated				Rdh5	Upregulated				Slc25a26	Upregulated				Slc25a19	Upregulated				Acsm1	Downregulated				Nagk	Upregulated				Cyp2c55	Upregulated				Fggy	Upregulated
Dio1	Upregulated				Rhbg	Upregulated				Slc27a1	Upregulated				Slc25a21	Upregulated				Adcy9	Downregulated				Nanp	Upregulated				Cyp2c65	Upregulated				Fig4	Upregulated
Dmgdh	Upregulated				Rrm2	Upregulated				Slc27a2	Upregulated				Slc2a5	Upregulated				Adh4	Downregulated				Neu1	Upregulated				Cyp2s1	Upregulated				Fth1	Upregulated
Dpep1	Upregulated				Scarf2	Upregulated				Slc52a2	Upregulated				Slc35a2	Upregulated				Akr1c6	Downregulated				Neu3	Upregulated				Cyp3a11	Upregulated				Ftl1	Upregulated
Dpep2	Upregulated				Sdhb	Upregulated				Slc6a4	Upregulated				Slc35c1	Upregulated				Alg10b	Downregulated				Nmrk1	Upregulated				Cyp3a57	Upregulated				Galk1	Upregulated
Dpysl2	Upregulated				Sdr9c7	Upregulated				Sptlc3	Upregulated				Slc37a4	Upregulated				Atp11c	Downregulated				Nnmt	Upregulated				Cyp4a10	Upregulated				Galnt11	Upregulated
Enpp1	Upregulated				Setd7	Upregulated				St3gal5	Upregulated				Slc38a2	Upregulated				Atp8b1	Downregulated				Nos3	Upregulated				Cyp4a31	Upregulated				Galnt7	Upregulated
Enpp2	Upregulated				Setmar	Upregulated				St3gal6	Upregulated				Slc43a1	Upregulated				Baat	Downregulated				Nqo1	Upregulated				Cyp4a32	Upregulated				Gba2	Upregulated
Etnk2	Upregulated				Slc13a5	Upregulated				Ucp2	Upregulated				Slc6a9	Upregulated				Car14	Downregulated				Nt5c3	Upregulated				Cyp4f15	Upregulated				Gfpt1	Upregulated
Etnppl	Upregulated				Slc17a1	Upregulated				Ucp3	Upregulated				Slco2a1	Upregulated				Car3	Downregulated				Nudt5	Upregulated				Cyp8b1	Upregulated				Ggt5	Upregulated
Extl1	Upregulated				Slc1a5	Upregulated				Ugt2b37	Upregulated				Smpd3	Upregulated				Car8	Downregulated				Oxct1	Upregulated				Dbi	Upregulated				Ggt6	Upregulated
Fads3	Upregulated				Slc20a1	Upregulated				Vnn1	Upregulated				Sod3	Upregulated				Cdo1	Downregulated				Pde1a	Upregulated				Ddo	Upregulated				Glrx	Upregulated
Fads6	Upregulated				Slc22a7	Upregulated				A4gnt	Downregulated				Spcs2	Upregulated				Ces3a	Downregulated				Pde2a	Upregulated				Decr1	Upregulated				Glyat	Upregulated
Fggy	Upregulated				Slc25a12	Upregulated				Akr1c6	Downregulated				Sptlc2	Upregulated				Ces3b	Downregulated				Pde4a	Upregulated				Decr2	Upregulated				Gm2a	Upregulated
Folr1	Upregulated				Slc25a21	Upregulated				Akr1d1	Downregulated				Sqle	Upregulated				Crot	Downregulated				Pdxk	Upregulated				Dgat1	Upregulated				Gmppa	Upregulated
Galc	Upregulated				Slc26a1	Upregulated				Alas2	Downregulated				St6galnac3	Upregulated				Cyp2j6	Downregulated				Pepd	Upregulated				Dgkh	Upregulated				Gmppb	Upregulated
Galk2	Upregulated				Slc26a2	Upregulated				Aldh3b3	Downregulated				Stt3a	Upregulated				Cyp2u1	Downregulated				Pgm2	Upregulated				Dhrs4	Upregulated				Gne	Upregulated
Galns	Upregulated				Slc2a4	Upregulated				Amy1	Downregulated				Sult1e1	Upregulated				Cyp39a1	Downregulated				Phykpl	Upregulated				Dlat	Upregulated				Gpcpd1	Upregulated
Galnt11	Upregulated				Slc33a1	Upregulated				Aqp4	Downregulated				Synj2	Upregulated				Cyp4f14	Downregulated				Pigm	Upregulated				Dlst	Upregulated				Gpt	Upregulated
Galnt4	Upregulated				Slc35a2	Upregulated				Atp1a1	Downregulated				Tcirg1	Upregulated				Cyp7b1	Downregulated				Pip4k2a	Upregulated				Ech1	Upregulated				Gpx1	Upregulated
Galnt7	Upregulated				Slc37a4	Upregulated				Atp2b2	Downregulated				Tkfc	Upregulated				Dmgdh	Downregulated				Pla2g12a	Upregulated				Eci1	Upregulated				Gpx3	Upregulated
Gba2	Upregulated				Slc43a1	Upregulated				Atp6v0d2	Downregulated				Tymp	Upregulated				Dusp11	Downregulated				Pla2g6	Upregulated				Eci2	Upregulated				Gpx7	Upregulated
Gfpt1	Upregulated				Slc6a9	Upregulated				B3galnt1	Downregulated				Ugt1a6a	Upregulated				Elovl3	Downregulated				Pla2g7	Upregulated				Ehhadh	Upregulated				Gstm2	Upregulated
Gfpt2	Upregulated				Slc7a11	Upregulated				B4galnt1	Downregulated				Ugt1a6b	Upregulated				Enpp1	Downregulated				Plcg1	Upregulated				Elovl1	Upregulated				Gys1	Upregulated
Ggt5	Upregulated				Slco2a1	Upregulated				Bcat2	Downregulated				Ugt2b1	Upregulated				Enpp6	Downregulated				Plpp5	Upregulated				Entpd2	Upregulated				H6pd	Upregulated
Glrx	Upregulated				Smpd3	Upregulated				Bco1	Downregulated				Ugt2b37	Upregulated				Galnt4	Downregulated				Pnp	Upregulated				Entpd5	Upregulated				Hexb	Upregulated
Glyat	Upregulated				Sod3	Upregulated				Bhmt	Downregulated				Uxs1	Upregulated				Ggh	Downregulated				Ppa1	Upregulated				Ephx2	Upregulated				Hibadh	Upregulated
Gm2a	Upregulated				Spcs2	Upregulated				Car3	Downregulated				Abcd2	Downregulated				Glb1l	Downregulated				Prodh	Upregulated				Etfb	Upregulated				Hs3st6	Upregulated
Gmppa	Upregulated				St6galnac3	Upregulated				Car8	Downregulated				Abcd3	Downregulated				Glce	Downregulated				Pycr1	Upregulated				Etfdh	Upregulated				Hsd17b2	Upregulated
Gmppb	Upregulated				Stt3a	Upregulated				Cdo1	Downregulated				Abcg8	Downregulated				Glo1	Downregulated				Rbp1	Upregulated				Fabp1	Upregulated				Hsd3b3	Upregulated
Gnmt	Upregulated				Sult1e1	Upregulated				Cyp2a5	Downregulated				Acaa2	Downregulated				Glrx2	Downregulated				Rdh5	Upregulated				Fabp3	Upregulated				Idh2	Upregulated
Gpx7	Upregulated				Synj1	Upregulated				Cyp39a1	Downregulated				Acad11	Downregulated				Glud1	Downregulated				Rhbg	Upregulated				Fabp4	Upregulated				Ivd	Upregulated
Gpx8	Upregulated				Synj2	Upregulated				Cyp4f14	Downregulated				Acadl	Downregulated				Hacl1	Downregulated				Sdr9c7	Upregulated				Fabp5	Upregulated				Ldhd	Upregulated
Gstm2	Upregulated				Tcirg1	Upregulated				Dgat2	Downregulated				Acads	Downregulated				Hao1	Downregulated				Setd7	Upregulated				Fads2	Upregulated				Mat2a	Upregulated
Guca1a	Upregulated				Tkfc	Upregulated				Dhfr	Downregulated				Acadvl	Downregulated				Hsd11b1	Downregulated				Slc12a6	Upregulated				Fbp2	Upregulated				Mcee	Upregulated
Hdc	Upregulated				Tymp	Upregulated				Dmgdh	Downregulated				Acat1	Downregulated				Hsd17b2	Downregulated				Slc13a3	Upregulated				Flad1	Upregulated				Mdh2	Upregulated
Hdlbp	Upregulated				Uggt1	Upregulated				Eno2	Downregulated				Acat3	Downregulated				Hsd3b5	Downregulated				Slc13a5	Upregulated				Fpgs	Upregulated				Mogat2	Upregulated
Heph	Upregulated				Ugt1a6a	Upregulated				Enpp1	Downregulated				Acot8	Downregulated				Inpp1	Downregulated				Slc19a1	Upregulated				Ftl1	Upregulated				Moxd1	Upregulated
Hexb	Upregulated				Ugt2b37	Upregulated				Enpp3	Downregulated				Acox1	Downregulated				Inpp5f	Downregulated				Slc20a1	Upregulated				Gaa	Upregulated				Mtap	Upregulated
Hpgds	Upregulated				Uxs1	Upregulated				Extl1	Downregulated				Acsl1	Downregulated				Kmt2c	Downregulated				Slc25a19	Upregulated				Gal3st1	Upregulated				Nagk	Upregulated
Hs2st1	Upregulated				Xylt1	Upregulated				Galnt6	Downregulated				Acsm3	Downregulated				Mgam	Downregulated				Slc25a5	Upregulated				Galk1	Upregulated				Naglu	Upregulated
Hs3st6	Upregulated				Abcb6	Downregulated				Gba2	Downregulated				Acss3	Downregulated				Mia3	Downregulated				Slc26a2	Upregulated				Galt	Upregulated				Nampt	Upregulated
Hsd11b1	Upregulated				Abcd2	Downregulated				Ggh	Downregulated				Adcy4	Downregulated				Mpi	Downregulated				Slc26a6	Upregulated				Ggct	Upregulated				Ndufab1	Upregulated
Hsd17b2	Upregulated				Abcd3	Downregulated				Gucy1b1	Downregulated				Adcy6	Downregulated				Mtmr6	Downregulated				Slc2a5	Upregulated				Ggt6	Upregulated				Ndufs7	Upregulated
Hsd17b6	Upregulated				Abcg5	Downregulated				Haghl	Downregulated				Agpat3	Downregulated				Naga	Downregulated				Slc35a2	Upregulated				Glrx	Upregulated				Neu1	Upregulated
Hsd3b3	Upregulated				Abcg8	Downregulated				Hcst	Downregulated				Akr1c18	Downregulated				Nit2	Downregulated				Slc35c1	Upregulated				Gpat4	Upregulated				Nme1	Upregulated
Hsd3b5	Upregulated				Acaa2	Downregulated				Hsd11b1	Downregulated				Aldh1a1	Downregulated				Npr2	Downregulated				Slc35d1	Upregulated				Gpd1	Upregulated				Nme2	Upregulated
Idi1	Upregulated				Acad11	Downregulated				Hsd3b5	Downregulated				Aldh3a2	Downregulated				Nsd1	Downregulated				Slc35d2	Upregulated				Gpd2	Upregulated				Nme4	Upregulated
Inpp4a	Upregulated				Acadl	Downregulated				Inpp4a	Downregulated				Aldh9a1	Downregulated				Ogt	Downregulated				Slc36a1	Upregulated				Gpx7	Upregulated				Nmrk1	Upregulated
Inpp5f	Upregulated				Acads	Downregulated				Inpp5b	Downregulated				Amd2	Downregulated				P4ha2	Downregulated				Slc5a6	Upregulated				Grhpr	Upregulated				Nnmt	Upregulated
Inpp5j	Upregulated				Acadvl	Downregulated				Inpp5f	Downregulated				Arsb	Downregulated				Paics	Downregulated				Slc5a9	Upregulated				Hacd1	Upregulated				Nqo1	Upregulated
Ip6k1	Upregulated				Acat1	Downregulated				Mthfd2	Downregulated				Bbox1	Downregulated				Pfas	Downregulated				Slc6a8	Upregulated				Hacd3	Upregulated				Nsd3	Upregulated
Isyna1	Upregulated				Acat3	Downregulated				Naga	Downregulated				Bpgm	Downregulated				Pgap1	Downregulated				Slc6a9	Upregulated				Hacl1	Upregulated				Nt5c3	Upregulated
Khk	Upregulated				Acot12	Downregulated				Nmnat2	Downregulated				Cbr1	Downregulated				Piga	Downregulated				Slc7a11	Upregulated				Hadh	Upregulated				Odc1	Upregulated
Ldhd	Upregulated				Acot8	Downregulated				Nnmt	Downregulated				Cd38	Downregulated				Pigu	Downregulated				Smpd3	Upregulated				Hadha	Upregulated				Otc	Upregulated
Loxl2	Upregulated				Acox1	Downregulated				Oat	Downregulated				Cda	Downregulated				Pigw	Downregulated				Sod3	Upregulated				Hadhb	Upregulated				P4ha1	Upregulated
Ltc4s	Upregulated				Acsl1	Downregulated				Pde1a	Downregulated				Chkb	Downregulated				Pik3c2g	Downregulated				Sptlc2	Upregulated				Hexb	Upregulated				Pafah2	Upregulated
Maoa	Upregulated				Acsm3	Downregulated				Pipox	Downregulated				Cox7c	Downregulated				Pikfyve	Downregulated				St6galnac3	Upregulated				Hibch	Upregulated				Pah	Upregulated
Mboat2	Upregulated				Acss3	Downregulated				Plpp1	Downregulated				Cpt1a	Downregulated				Pla2g4b	Downregulated				Sult1e1	Upregulated				Hlcs	Upregulated				Papss2	Upregulated
Mgat5	Upregulated				Adcy4	Downregulated				Pnp	Downregulated				Cpt2	Downregulated				Plcxd2	Downregulated				Synj1	Upregulated				Hmgcl	Upregulated				Pde3b	Upregulated
Mogat2	Upregulated				Adcy6	Downregulated				Prodh	Downregulated				Crat	Downregulated				Pon3	Downregulated				Synj2	Upregulated				Hmgcs2	Upregulated				Pdxk	Upregulated
Moxd1	Upregulated				Agpat3	Downregulated				Rdh16f2	Downregulated				Crot	Downregulated				Ppip5k2	Downregulated				Tcirg1	Upregulated				Hsd17b11	Upregulated				Pecr	Upregulated
Mpi	Upregulated				Akr1c18	Downregulated				Rdh5	Downregulated				Cyp2c38	Downregulated				Rdh1	Downregulated				Tymp	Upregulated				Hsd17b12	Upregulated				Pepd	Upregulated
Msmo1	Upregulated				Aldh1a1	Downregulated				Sdr9c7	Downregulated				Cyp2c39	Downregulated				Scp2	Downregulated				Uap1l1	Upregulated				Hsd17b4	Upregulated				Pfkfb3	Upregulated
Mtap	Upregulated				Aldh3a2	Downregulated				Setdb2	Downregulated				Cyp3a11	Downregulated				Sdr42e1	Downregulated				Ugt2b37	Upregulated				Htatip2	Upregulated				Phyh	Upregulated
Mvk	Upregulated				Aldh9a1	Downregulated				Slc10a2	Downregulated				Cyp3a25	Downregulated				Sdr9c7	Downregulated				Ugt2b38	Upregulated				Idh2	Upregulated				Pigb	Upregulated
Naglu	Upregulated				Amd2	Downregulated				Slc13a5	Downregulated				Cyp4a10	Downregulated				Setd1b	Downregulated				Xylt1	Upregulated				Idh3b	Upregulated				Pigs	Upregulated
Nans	Upregulated				Arsb	Downregulated				Slc17a1	Downregulated				Cyp4a31	Downregulated				Setd2	Downregulated				Abca3	Downregulated				Impa2	Upregulated				Pigv	Upregulated
Neu2	Upregulated				Bbox1	Downregulated				Slc17a3	Downregulated				Cyp4a32	Downregulated				Sgms2	Downregulated				Abcb11	Downregulated				Ireb2	Upregulated				Pik3cb	Upregulated
Neu3	Upregulated				Bpgm	Downregulated				Slc18a2	Downregulated				Cyp4f15	Downregulated				Slc16a2	Downregulated				Abcd2	Downregulated				Ivd	Upregulated				Pla2g12a	Upregulated
Nmrk1	Upregulated				Car5a	Downregulated				Slc1a2	Downregulated				Decr1	Downregulated				Slc17a1	Downregulated				Abcd3	Downregulated				Kdsr	Upregulated				Pla2g6	Upregulated
Nnmt	Upregulated				Cbr1	Downregulated				Slc22a7	Downregulated				Decr2	Downregulated				Slc17a8	Downregulated				Abcg5	Downregulated				Kmo	Upregulated				Plcg1	Upregulated
Nos3	Upregulated				Cda	Downregulated				Slc26a11	Downregulated				Dhrs4	Downregulated				Slc18a2	Downregulated				Abcg8	Downregulated				Lclat1	Upregulated				Pld6	Upregulated
Nsd3	Upregulated				Ces1d	Downregulated				Slc2a5	Downregulated				Dlat	Downregulated				Slc22a30	Downregulated				Acaa2	Downregulated				Ldhb	Upregulated				Plpbp	Upregulated
Nt5c	Upregulated				Chkb	Downregulated				Slc34a2	Downregulated				Dlst	Downregulated				Slc22a4	Downregulated				Acadl	Downregulated				Lhpp	Upregulated				Plpp5	Upregulated
Nt5c3	Upregulated				Cox7a1	Downregulated				Slc3a1	Downregulated				Ech1	Downregulated				Slc22a7	Downregulated				Acads	Downregulated				Lipe	Upregulated				Pnliprp1	Upregulated
Nudt5	Upregulated				Cox7c	Downregulated				Slco1b2	Downregulated				Eci1	Downregulated				Slc25a16	Downregulated				Acadvl	Downregulated				Lpin2	Upregulated				Pnpo	Upregulated
Oat	Upregulated				Cpt1a	Downregulated				Srd5a2	Downregulated				Eci2	Downregulated				Slc35a1	Downregulated				Acat1	Downregulated				Lpl	Upregulated				Poglut1	Upregulated
Otc	Upregulated				Cpt1b	Downregulated				Sult1a1	Downregulated				Ehhadh	Downregulated				Slc38a2	Downregulated				Acer3	Downregulated				Manba	Upregulated				Ppa1	Upregulated
Oxct1	Upregulated				Cpt2	Downregulated				Sult1b1	Downregulated				Elovl2	Downregulated				Slco1b2	Downregulated				Acot3	Downregulated				Mccc2	Upregulated				Prdx1	Upregulated
P4ha1	Upregulated				Crat	Downregulated				Sult1e1	Downregulated				Ephx2	Downregulated				Slco1c1	Downregulated				Acot8	Downregulated				Mdh2	Upregulated				Prdx6	Upregulated
Pah	Upregulated				Crot	Downregulated				Treh	Downregulated				Etfb	Downregulated				Slco2a1	Downregulated				Acsl3	Downregulated				Me1	Upregulated				Prodh	Upregulated
Papss1	Upregulated				Cyp2c38	Downregulated				Ugp2	Downregulated				Etfdh	Downregulated				St3gal4	Downregulated				Acsl5	Downregulated				Mgll	Upregulated				Ptges	Upregulated
Pck2	Upregulated				Cyp3a11	Downregulated				Ugt2a3	Downregulated				Etnk1	Downregulated				Ugp2	Downregulated				Acsm3	Downregulated				Minpp1	Upregulated				Ptpmt1	Upregulated
Pde1a	Upregulated				Cyp3a25	Downregulated				Ugt2b36	Downregulated				Fabp1	Downregulated				Ugt2a3	Downregulated				Acss3	Downregulated				Mlycd	Upregulated				Rbp1	Upregulated
Pde4b	Upregulated				Cyp46a1	Downregulated				Umps	Downregulated				Fads1	Downregulated				Ugt2b35	Downregulated				Agpat3	Downregulated				Mogat1	Upregulated				Rdh5	Upregulated
Pde6c	Upregulated				Cyp4a10	Downregulated				Xdh	Downregulated				Fads2	Downregulated				Ugt2b36	Downregulated				Aldh3a2	Downregulated				Mpst	Upregulated				Rhbg	Upregulated
Pepd	Upregulated				Cyp4a31	Downregulated									Folr2	Downregulated				Ugt2b38	Downregulated				Aldh9a1	Downregulated				Mtap	Upregulated				Scarf2	Upregulated
Piga	Upregulated				Cyp4a32	Downregulated									Fut1	Downregulated				Ugt2b5	Downregulated				Amd2	Downregulated				Mtmr1	Upregulated				Sdhb	Upregulated
Pigb	Upregulated				Cyp4f15	Downregulated									Gaa	Downregulated				Umps	Downregulated				Arsb	Downregulated				Nadk	Upregulated				Sec11a	Upregulated
Pigf	Upregulated				Decr1	Downregulated									Gal3st1	Downregulated									Atp1b3	Downregulated				Nagk	Upregulated				Slc10a1	Upregulated
Pigm	Upregulated				Decr2	Downregulated									Galnt2	Downregulated									Atp6v1g2	Downregulated				Ndufa12	Upregulated				Slc12a6	Upregulated
Pik3cb	Upregulated				Dgkh	Downregulated									Gcdh	Downregulated									Bpgm	Downregulated				Ndufab1	Upregulated				Slc13a3	Upregulated
Pik3r1	Upregulated				Dhrs4	Downregulated									Gcnt4	Downregulated									Btd	Downregulated				Ndufb10	Upregulated				Slc13a5	Upregulated
Pik3r3	Upregulated				Dlat	Downregulated									Gla	Downregulated									Car5a	Downregulated				Ndufb3	Upregulated				Slc16a10	Upregulated
Pip4k2a	Upregulated				Dlst	Downregulated									Glb1	Downregulated									Cbr1	Downregulated				Ndufb6	Upregulated				Slc18a1	Upregulated
Pipox	Upregulated				Dolpp1	Downregulated									Glo1	Downregulated									Cda	Downregulated				Ndufb8	Upregulated				Slc19a1	Upregulated
Pklr	Upregulated				Ech1	Downregulated									Glud1	Downregulated									Chkb	Downregulated				Ndufc1	Upregulated				Slc1a1	Upregulated
Pla2g12a	Upregulated				Eci1	Downregulated									Gpat4	Downregulated									Cox7a1	Downregulated				Ndufs1	Upregulated				Slc20a1	Upregulated
Pla2g6	Upregulated				Eci2	Downregulated									Guk1	Downregulated									Cpt1a	Downregulated				Ndufs3	Upregulated				Slc22a1	Upregulated
Plch2	Upregulated				Ehhadh	Downregulated									Hacd3	Downregulated									Cpt1b	Downregulated				Ndufs7	Upregulated				Slc25a11	Upregulated
Plcxd2	Upregulated				Elovl2	Downregulated									Hacl1	Downregulated									Cpt2	Downregulated				Nme4	Upregulated				Slc25a17	Upregulated
Plpp5	Upregulated				Enpp3	Downregulated									Hadha	Downregulated									Crat	Downregulated				Nmnat1	Upregulated				Slc25a19	Upregulated
Pnp	Upregulated				Ephx2	Downregulated									Hadhb	Downregulated									Cs	Downregulated				Nmrk1	Upregulated				Slc25a37	Upregulated
Pnp2	Upregulated				Etfa	Downregulated									Haghl	Downregulated									Cyp17a1	Downregulated				Nnt	Upregulated				Slc26a1	Upregulated
Pon3	Upregulated				Etfb	Downregulated									Hao1	Downregulated									Cyp27a1	Downregulated				Nt5e	Upregulated				Slc26a2	Upregulated
Prodh	Upregulated				Etfdh	Downregulated									Hk2	Downregulated									Cyp2c38	Downregulated				Odc1	Upregulated				Slc26a6	Upregulated
Prps2	Upregulated				Etnk1	Downregulated									Hmgcl	Downregulated									Cyp39a1	Downregulated				Ogdh	Upregulated				Slc27a5	Upregulated
Ptgds	Upregulated				Fabp1	Downregulated									Hmgcs2	Downregulated									Cyp46a1	Downregulated				Oplah	Upregulated				Slc28a1	Upregulated
Ptges	Upregulated				Fads1	Downregulated									Hsd17b10	Downregulated									Cyp4a32	Downregulated				P4ha1	Upregulated				Slc2a5	Upregulated
Ptgis	Upregulated				Fads2	Downregulated									Hsd17b11	Downregulated									Dctpp1	Downregulated				Pafah2	Upregulated				Slc2a9	Upregulated
Pxylp1	Upregulated				Folr2	Downregulated									Hsd17b4	Downregulated									Decr2	Downregulated				Pank1	Upregulated				Slc33a1	Upregulated
Pycr1	Upregulated				Fut1	Downregulated									Hsd3b7	Downregulated									Dgkh	Downregulated				Pde4a	Upregulated				Slc35a2	Upregulated
Pygm	Upregulated				Gaa	Downregulated									Impa2	Downregulated									Dhrs4	Downregulated				Pde5a	Upregulated				Slc35c1	Upregulated
Rbp1	Upregulated				Gal3st1	Downregulated									Inpp1	Downregulated									Dlat	Downregulated				Pde6g	Upregulated				Slc35d1	Upregulated
Rdh16f2	Upregulated				Gcdh	Downregulated									Kdsr	Downregulated									Ech1	Downregulated				Pdhx	Upregulated				Slc37a4	Upregulated
Rdh5	Upregulated				Gcnt2	Downregulated									Lipg	Downregulated									Eci1	Downregulated				Pdxk	Upregulated				Slc5a6	Upregulated
Rhbg	Upregulated				Gcnt4	Downregulated									Mccc2	Downregulated									Eci2	Downregulated				Pfkfb1	Upregulated				Slc6a4	Upregulated
Rrm2	Upregulated				Glb1	Downregulated									Mgll	Downregulated									Ehhadh	Downregulated				Pgam1	Upregulated				Slc6a9	Upregulated
Rwdd2a	Upregulated				Glo1	Downregulated									Mlycd	Downregulated									Elovl2	Downregulated				Pgls	Upregulated				Slc7a11	Upregulated
Sat2	Upregulated				Glud1	Downregulated									Mogat1	Downregulated									Elovl3	Downregulated				Pgm1	Upregulated				Slco2a1	Upregulated
Scarf2	Upregulated				Hacd1	Downregulated									Ndufa6	Downregulated									Ephx2	Downregulated				Pgs1	Upregulated				Smpd3	Upregulated
Sdr9c7	Upregulated				Hacd3	Downregulated									Oplah	Downregulated									Etfb	Downregulated				Phospho1	Upregulated				Sord	Upregulated
Sec11c	Upregulated				Hadha	Downregulated									Pdxp	Downregulated									Etfdh	Downregulated				Pigp	Upregulated				Spcs1	Upregulated
Setd1b	Upregulated				Hadhb	Downregulated									Pigc	Downregulated									Etnk1	Downregulated				Pigx	Upregulated				Spcs2	Upregulated
Setd7	Upregulated				Haghl	Downregulated									Plpp1	Downregulated									Fabp1	Downregulated				Pisd	Upregulated				Sptlc2	Upregulated
Setmar	Upregulated				Hmgcl	Downregulated									Pmm1	Downregulated									Fads1	Downregulated				Pla2g2d	Upregulated				Srd5a1	Upregulated
Sgms2	Upregulated				Hmgcs2	Downregulated									Ppcs	Downregulated									Fads2	Downregulated				Pla2g6	Upregulated				Srm	Upregulated
Slc10a1	Upregulated				Hsd17b10	Downregulated									Ptdss1	Downregulated									Folr2	Downregulated				Pla2g7	Upregulated				St3gal1	Upregulated
Slc12a6	Upregulated				Hsd17b11	Downregulated									Rdh1	Downregulated									Fut1	Downregulated				Plcg1	Upregulated				St6galnac3	Upregulated
Slc13a3	Upregulated				Hsd17b4	Downregulated									Rdh16	Downregulated									Gaa	Downregulated				Pmm1	Upregulated				Stt3a	Upregulated
Slc13a5	Upregulated				Htatip2	Downregulated									Sdha	Downregulated									Gal3st1	Downregulated				Pnliprp1	Upregulated				Sult1b1	Upregulated
Slc16a10	Upregulated				Hykk	Downregulated									Slc22a27	Downregulated									Gcdh	Downregulated				Pnpla2	Upregulated				Sult1e1	Upregulated
Slc16a2	Upregulated				Impa2	Downregulated									Slc22a5	Downregulated									Gcnt4	Downregulated				Ppa2	Upregulated				Synj2	Upregulated
Slc17a1	Upregulated				Inpp1	Downregulated									Slc25a10	Downregulated									Glb1	Downregulated				Ppcs	Upregulated				Tcirg1	Upregulated
Slc17a3	Upregulated				Kdsr	Downregulated									Slc25a20	Downregulated									Glo1	Downregulated				Prdx1	Upregulated				Tk1	Upregulated
Slc1a1	Upregulated				Kyat1	Downregulated									Slc27a1	Downregulated									Glud1	Downregulated				Prdx3	Upregulated				Tusc3	Upregulated
Slc1a2	Upregulated				Lipa	Downregulated									Slc27a2	Downregulated									Gpaa1	Downregulated				Psat1	Upregulated				Tymp	Upregulated
Slc1a4	Upregulated				Lipe	Downregulated									Slc27a4	Downregulated									Gpat4	Downregulated				Ptdss2	Upregulated				Uap1	Upregulated
Slc20a1	Upregulated				Lipg	Downregulated									Sphk2	Downregulated									Hacd1	Downregulated				Ptges2	Upregulated				Uck2	Upregulated
Slc22a1	Upregulated				Maob	Downregulated									St3gal6	Downregulated									Hacd3	Downregulated				Ptpmt1	Upregulated				Ugdh	Upregulated
Slc22a28	Upregulated				Mccc2	Downregulated									Suclg1	Downregulated									Hacl1	Downregulated				Rdh14	Upregulated				Ugt1a1	Upregulated
Slc22a30	Upregulated				Mgll	Downregulated									Sult1a1	Downregulated									Hadha	Downregulated				Rdh16	Upregulated				Ugt1a10	Upregulated
Slc22a4	Upregulated				Mlycd	Downregulated									Suox	Downregulated									Hadhb	Downregulated				Rfk	Upregulated				Ugt1a6a	Upregulated
Slc22a7	Upregulated				Mogat1	Downregulated									Treh	Downregulated									Hao1	Downregulated				Rhbg	Upregulated				Ugt1a6b	Upregulated
Slc25a12	Upregulated				Mthfsl	Downregulated									Txnrd2	Downregulated									Hgd	Downregulated				Rpia	Upregulated				Ugt2b1	Upregulated
Slc25a19	Upregulated				Ndufa6	Downregulated									Uck1	Downregulated									Hmgcl	Downregulated				Sdhd	Upregulated				Ugt2b34	Upregulated
Slc25a21	Upregulated				Oplah	Downregulated									Ugt1a9	Downregulated									Hmgcs2	Downregulated				Sds	Upregulated				Ugt2b35	Upregulated
Slc26a1	Upregulated				Pank1	Downregulated									Upp1	Downregulated									Hpgd	Downregulated				Slc16a1	Upregulated				Ugt2b36	Upregulated
Slc26a2	Upregulated				Pck1	Downregulated									Uqcrb	Downregulated									Hsd17b10	Downregulated				Slc18a1	Upregulated				Ugt2b37	Upregulated
Slc26a6	Upregulated				Pde4d	Downregulated									Vnn1	Downregulated									Hsd17b11	Downregulated				Slc22a3	Upregulated				Ugt2b38	Upregulated
Slc27a3	Upregulated				Pdxp	Downregulated																			Hsd17b4	Downregulated				Slc22a5	Upregulated				Ugt2b5	Upregulated
Slc28a1	Upregulated				Pgm1	Downregulated																			Hsd17b7	Downregulated				Slc23a2	Upregulated				Upb1	Upregulated
Slc2a10	Upregulated				Plcb1	Downregulated																			Hsd3b7	Downregulated				Slc24a3	Upregulated				Upp2	Upregulated
Slc2a2	Upregulated				Pmm1	Downregulated																			Impa2	Downregulated				Slc25a10	Upregulated				Uxs1	Upregulated
Slc2a4	Upregulated				Pnpla2	Downregulated																			Inpp1	Downregulated				Slc25a11	Upregulated				Xdh	Upregulated
Slc2a5	Upregulated				Ptdss1	Downregulated																			Kdsr	Downregulated				Slc25a20	Upregulated				Xylt1	Upregulated
Slc2a8	Upregulated				Ptdss2	Downregulated																			Kmt5a	Downregulated				Slc25a26	Upregulated				Abca3	Downregulated
Slc33a1	Upregulated				Rdh16	Downregulated																			Kyat1	Downregulated				Slc25a37	Upregulated				Abcb11	Downregulated
Slc35c1	Upregulated				Sdha	Downregulated																			Lipg	Downregulated				Slc25a5	Upregulated				Abcd2	Downregulated
Slc35d1	Upregulated				Slc10a2	Downregulated																			Lpin2	Downregulated				Slc27a1	Upregulated				Abcg5	Downregulated
Slc35d2	Upregulated				Slc12a7	Downregulated																			Mat1a	Downregulated				Slc27a2	Upregulated				Abcg8	Downregulated
Slc36a1	Upregulated				Slc16a7	Downregulated																			Mccc2	Downregulated				Slc27a4	Upregulated				Acaca	Downregulated
Slc37a1	Upregulated				Slc22a5	Downregulated																			Me1	Downregulated				Slc28a1	Upregulated				Acad8	Downregulated
Slc37a4	Upregulated				Slc23a2	Downregulated																			Mgll	Downregulated				Slc34a2	Upregulated				Acadl	Downregulated
Slc38a2	Upregulated				Slc25a10	Downregulated																			Ndufa6	Downregulated				Slc35a2	Upregulated				Acads	Downregulated
Slc43a1	Upregulated				Slc25a20	Downregulated																			Ndufb3	Downregulated				Slc3a2	Upregulated				Acadvl	Downregulated
Slc6a13	Upregulated				Slc25a22	Downregulated																			Nme6	Downregulated				Slc52a2	Upregulated				Acat1	Downregulated
Slc6a8	Upregulated				Slc27a1	Downregulated																			Oplah	Downregulated				Slc5a6	Upregulated				Acat2	Downregulated
Slc6a9	Upregulated				Slc27a2	Downregulated																			Pank1	Downregulated				Slc6a4	Upregulated				Acer3	Downregulated
Slc7a11	Upregulated				Slc2a1	Downregulated																			Pank4	Downregulated				Sptlc1	Upregulated				Acot3	Downregulated
Slc7a7	Upregulated				Slc3a1	Downregulated																			Pemt	Downregulated				Sptlc3	Upregulated				Acot8	Downregulated
Slco1b2	Upregulated				Slc52a2	Downregulated																			Pfkfb1	Downregulated				Srd5a1	Upregulated				Acsl3	Downregulated
Slco1c1	Upregulated				Slc6a19	Downregulated																			Pigx	Downregulated				St3gal5	Upregulated				Acsl5	Downregulated
Slco2a1	Upregulated				Slc6a4	Downregulated																			Pik3c2g	Downregulated				St3gal6	Upregulated				Acsm3	Downregulated
Smpd3	Upregulated				Sphk2	Downregulated																			Plcb1	Downregulated				St6galnac2	Upregulated				Acss3	Downregulated
Sod3	Upregulated				St3gal3	Downregulated																			Pmm1	Downregulated				Suclg1	Upregulated				Adcy6	Downregulated
Sord	Upregulated				St3gal5	Downregulated																			Pnpla3	Downregulated				Suox	Upregulated				Adk	Downregulated
Spcs2	Upregulated				St3gal6	Downregulated																			Ppcs	Downregulated				Taldo1	Upregulated				Agpat2	Downregulated
Spcs3	Upregulated				Suclg1	Downregulated																			Ptdss1	Downregulated				Tecr	Upregulated				Agpat3	Downregulated
Sptlc2	Upregulated				Sult1a1	Downregulated																			Rdh16	Downregulated				Treh	Upregulated				Ak7	Downregulated
Sqle	Upregulated				Suox	Downregulated																			Sc5d	Downregulated				Tst	Upregulated				Akr1c18	Downregulated
Srd5a2	Upregulated				Tpk1	Downregulated																			Sdha	Downregulated				Tusc3	Upregulated				Aldh3a2	Downregulated
Srm	Upregulated				Treh	Downregulated																			Selenoi	Downregulated				Tymp	Upregulated				Aldh5a1	Downregulated
St3gal1	Upregulated				Txnrd2	Downregulated																			Shmt1	Downregulated				Uap1l1	Upregulated				Aldh9a1	Downregulated
St3gal4	Upregulated				Uck1	Downregulated																			Slc16a7	Downregulated				Uck1	Upregulated				Amd2	Downregulated
St6galnac3	Upregulated				Ugt1a9	Downregulated																			Slc17a8	Downregulated				Ucp2	Upregulated				Amdhd1	Downregulated
Stt3a	Upregulated				Upp1	Downregulated																			Slc19a2	Downregulated				Ucp3	Upregulated				Amt	Downregulated
Sult1b1	Upregulated				Uqcrb	Downregulated																			Slc22a5	Downregulated				Ugt1a9	Upregulated				Aqp3	Downregulated
Sult1c2	Upregulated				Vnn1	Downregulated																			Slc25a13	Downregulated				Ugt2b34	Upregulated				Aqp8	Downregulated
Sult1e1	Upregulated																								Slc25a20	Downregulated				Uqcr10	Upregulated				Arsa	Downregulated
Synj2	Upregulated																								Slc25a22	Downregulated				Uqcr11	Upregulated				Arsb	Downregulated
Tcirg1	Upregulated																								Slc26a4	Downregulated				Uqcrfs1	Upregulated				Atp1b3	Downregulated
Thnsl1	Upregulated																								Slc27a1	Downregulated				Uros	Upregulated				Atp2b2	Downregulated
Tk1	Upregulated																								Slc27a2	Downregulated				Vnn1	Upregulated				Atp6v1g2	Downregulated
Tkfc	Upregulated																								Slc27a4	Downregulated				Xylb	Upregulated				B3gat3	Downregulated
Tymp	Upregulated																								Slc29a1	Downregulated				A4gnt	Downregulated				B3gnt7	Downregulated
Uggt1	Upregulated																								Slc38a4	Downregulated				Abca3	Downregulated				B4gat1	Downregulated
Uggt2	Upregulated																								Slc3a1	Downregulated				Abcb11	Downregulated				Bpgm	Downregulated
Ugp2	Upregulated																								Sphk2	Downregulated				Abcd1	Downregulated				Btd	Downregulated
Ugt1a6a	Upregulated																								St3gal3	Downregulated				Acadsb	Downregulated				Car14	Downregulated
Ugt1a6b	Upregulated																								St3gal5	Downregulated				Acot11	Downregulated				Car3	Downregulated
Ugt2a3	Upregulated																								Sult1a1	Downregulated				Acsm5	Downregulated				Car5a	Downregulated
Ugt2b1	Upregulated																								Suox	Downregulated				Adcy9	Downregulated				Carns1	Downregulated
Ugt2b34	Upregulated																								Txnrd2	Downregulated				Adh4	Downregulated				Cbr1	Downregulated
Ugt2b35	Upregulated																								Uck1	Downregulated				Adk	Downregulated				Cbs	Downregulated
Ugt2b36	Upregulated																								Ugt1a9	Downregulated				Agl	Downregulated				Cda	Downregulated
Ugt2b37	Upregulated																								Upp1	Downregulated				Akr1c6	Downregulated				Cdo1	Downregulated
Ugt2b38	Upregulated																								Uqcrb	Downregulated				Akr1d1	Downregulated				Chka	Downregulated
Ugt2b5	Upregulated																								Vnn1	Downregulated				Aldh1l1	Downregulated				Chkb	Downregulated
Umps	Upregulated																													Aldh1l2	Downregulated				Chpt1	Downregulated
Uxs1	Upregulated																													Aldh3b3	Downregulated				Cmpk1	Downregulated
Xdh	Upregulated																													Aldob	Downregulated				Comtd1	Downregulated
Xylt1	Upregulated																													Alg10b	Downregulated				Cox7a1	Downregulated
Abca3	Downregulated																													Amdhd1	Downregulated				Cpt1a	Downregulated
Abcb4	Downregulated																													Amy1	Downregulated				Cpt1b	Downregulated
Abcb6	Downregulated																													Asl	Downregulated				Cpt2	Downregulated
Abcd2	Downregulated																													Atp11a	Downregulated				Crat	Downregulated
Abcd3	Downregulated																													Atp11c	Downregulated				Crls1	Downregulated
Abcg5	Downregulated																													Atp1a1	Downregulated				Crot	Downregulated
Abcg8	Downregulated																													Atp1b1	Downregulated				Cs	Downregulated
Acaa1b	Downregulated																													Atp1b3	Downregulated				Csad	Downregulated
Acaa2	Downregulated																													Atp2b1	Downregulated				Ctsa	Downregulated
Acacb	Downregulated																													Atp2b2	Downregulated				Cyp17a1	Downregulated
Acad11	Downregulated																													Atp4a	Downregulated				Cyp2c38	Downregulated
Acadl	Downregulated																													Atp6v0d2	Downregulated				Cyp2c39	Downregulated
Acads	Downregulated																													Atp8b1	Downregulated				Cyp39a1	Downregulated
Acadvl	Downregulated																													B3galt1	Downregulated				Cyp46a1	Downregulated
Acat1	Downregulated																													B4galnt1	Downregulated				Cyp4a32	Downregulated
Acat2	Downregulated																													B4gat1	Downregulated				Decr2	Downregulated
Acot12	Downregulated																													Baat	Downregulated				Dgka	Downregulated
Acot13	Downregulated																													Bcat2	Downregulated				Dgkh	Downregulated
Acot2	Downregulated																													Bche	Downregulated				Dhcr24	Downregulated
Acot3	Downregulated																													Bco1	Downregulated				Dhrs4	Downregulated
Acot4	Downregulated																													Bhmt	Downregulated				Dlat	Downregulated
Acot6	Downregulated																													Cad	Downregulated				Dpyd	Downregulated
Acot7	Downregulated																													Car14	Downregulated				Ech1	Downregulated
Acot8	Downregulated																													Car3	Downregulated				Eci1	Downregulated
Acox1	Downregulated																													Car5a	Downregulated				Eci2	Downregulated
Acsl1	Downregulated																													Car8	Downregulated				Elovl2	Downregulated
Acsl3	Downregulated																													Cbs	Downregulated				Elovl5	Downregulated
Acsl5	Downregulated																													Cdo1	Downregulated				Eno1	Downregulated
Acsm3	Downregulated																													Chsy3	Downregulated				Eno3	Downregulated
Acss3	Downregulated																													Cmpk2	Downregulated				Enpp1	Downregulated
Acyp2	Downregulated																													Cnp	Downregulated				Ephx2	Downregulated
Adcy4	Downregulated																													Cp	Downregulated				Etfa	Downregulated
Adcy6	Downregulated																													Cps1	Downregulated				Etfb	Downregulated
Adh7	Downregulated																													Ctsa	Downregulated				Etfdh	Downregulated
Agpat2	Downregulated																													Cyp17a1	Downregulated				Etnk1	Downregulated
Agpat3	Downregulated																													Cyp2a5	Downregulated				Extl1	Downregulated
Akr1c18	Downregulated																													Cyp2u1	Downregulated				Fabp1	Downregulated
Aldh3a2	Downregulated																													Cyp39a1	Downregulated				Fabp2	Downregulated
Aldh5a1	Downregulated																													Cyp46a1	Downregulated				Fads1	Downregulated
Aldh9a1	Downregulated																													Cyp4f14	Downregulated				Fads2	Downregulated
Alpl	Downregulated																													Cyp4v3	Downregulated				Fasn	Downregulated
Amd2	Downregulated																													Cyp7a1	Downregulated				Fcsk	Downregulated
Aqp3	Downregulated																													Dbt	Downregulated				Fn3k	Downregulated
Aqp7	Downregulated																													Dgat2	Downregulated				Fut1	Downregulated
Aqp8	Downregulated																													Dio1	Downregulated				Gaa	Downregulated
Arsa	Downregulated																													Dmgdh	Downregulated				Gal3st1	Downregulated
Arsb	Downregulated																													Dpyd	Downregulated				Galnt2	Downregulated
Atp6v1g2	Downregulated																													Enpp1	Downregulated				Gapdh	Downregulated
Bbox1	Downregulated																													Enpp2	Downregulated				Gck	Downregulated
Bpgm	Downregulated																													Enpp3	Downregulated				Gcnt2	Downregulated
Car2	Downregulated																													Entpd8	Downregulated				Gcnt4	Downregulated
Carns1	Downregulated																													Extl1	Downregulated				Ggct	Downregulated
Cbr1	Downregulated																													Extl2	Downregulated				Ggh	Downregulated
Cd36	Downregulated																													Fads6	Downregulated				Gk	Downregulated
Cda	Downregulated																													Fbp1	Downregulated				Glb1	Downregulated
Ces1d	Downregulated																													Fcsk	Downregulated				Gldc	Downregulated
Chdh	Downregulated																													Fn3k	Downregulated				Glo1	Downregulated
Chka	Downregulated																													Fut10	Downregulated				Glrx2	Downregulated
Chkb	Downregulated																													Fut11	Downregulated				Glud1	Downregulated
Chpt1	Downregulated																													Galnt4	Downregulated				Glul	Downregulated
Coasy	Downregulated																													Gamt	Downregulated				Gpam	Downregulated
Coq3	Downregulated																													Gba2	Downregulated				Gpd1	Downregulated
Cox6b2	Downregulated																													Gbe1	Downregulated				Gpd2	Downregulated
Cox7a1	Downregulated																													Gck	Downregulated				Guk1	Downregulated
Cox7c	Downregulated																													Gclm	Downregulated				Hacd3	Downregulated
Cox8a	Downregulated																													Gcnt4	Downregulated				Hacl1	Downregulated
Cpox	Downregulated																													Ggh	Downregulated				Hadha	Downregulated
Cpt1a	Downregulated																													Gla	Downregulated				Hadhb	Downregulated
Cpt1b	Downregulated																													Glce	Downregulated				Haghl	Downregulated
Cpt2	Downregulated																													Glo1	Downregulated				Hao1	Downregulated
Crat	Downregulated																													Glrx2	Downregulated				Hmgcs1	Downregulated
Crls1	Downregulated																													Glud1	Downregulated				Hmgcs2	Downregulated
Crot	Downregulated																													Glul	Downregulated				Hs6st1	Downregulated
Cs	Downregulated																													Gm2a	Downregulated				Hsd17b10	Downregulated
Cyp2c38	Downregulated																													Gmppa	Downregulated				Hsd17b11	Downregulated
Cyp2c39	Downregulated																													Gstm2	Downregulated				Hsd17b12	Downregulated
Cyp3a11	Downregulated																													Gusb	Downregulated				Hsd17b4	Downregulated
Cyp46a1	Downregulated																													Haghl	Downregulated				Hsd3b7	Downregulated
Cyp4a10	Downregulated																													Hao1	Downregulated				Hykk	Downregulated
Cyp4a31	Downregulated																													Hs2st1	Downregulated				Impa2	Downregulated
Cyp4a32	Downregulated																													Hs6st1	Downregulated				Inpp1	Downregulated
Cyp4f15	Downregulated																													Hsd11b1	Downregulated				Inpp5e	Downregulated
Cyp8b1	Downregulated																													Hsd3b2	Downregulated				Kdsr	Downregulated
Dbi	Downregulated																													Hsd3b5	Downregulated				Ldha	Downregulated
Decr1	Downregulated																													Hykk	Downregulated				Lipa	Downregulated
Decr2	Downregulated																													Ido2	Downregulated				Lipg	Downregulated
Dgkh	Downregulated																													Inpp4a	Downregulated				Lpin1	Downregulated
Dhcr24	Downregulated																													Inpp5b	Downregulated				Lpin2	Downregulated
Dhrs4	Downregulated																													Khk	Downregulated				Maob	Downregulated
Dlat	Downregulated																													Kmt2b	Downregulated				Mat1a	Downregulated
Dlst	Downregulated																													Kmt2c	Downregulated				Me1	Downregulated
Ech1	Downregulated																													Kynu	Downregulated				Mgll	Downregulated
Eci1	Downregulated																													Lcat	Downregulated				Mpc1	Downregulated
Eci2	Downregulated																													Ldha	Downregulated				Mthfr	Downregulated
Ehhadh	Downregulated																													Maob	Downregulated				Mthfs	Downregulated
Elovl2	Downregulated																													Mpc1	Downregulated				Mthfsl	Downregulated
Elovl3	Downregulated																													Mpi	Downregulated				Mtr	Downregulated
Elovl5	Downregulated																													Naga	Downregulated				Ndst1	Downregulated
Elovl6	Downregulated																													Naglu	Downregulated				Ndufa6	Downregulated
Eno3	Downregulated																													Nags	Downregulated				Ndufs1	Downregulated
Ephx2	Downregulated																													Nans	Downregulated				Nmnat3	Downregulated
Etfa	Downregulated																													Ndst1	Downregulated				Pafah1b3	Downregulated
Etfb	Downregulated																													Ndufa1	Downregulated				Pank4	Downregulated
Etfdh	Downregulated																													Nit2	Downregulated				Pcx	Downregulated
Etnk1	Downregulated																													Nnmt	Downregulated				Pcyt2	Downregulated
Fabp1	Downregulated																													Npr2	Downregulated				Pde7b	Downregulated
Fabp2	Downregulated																													Nsd1	Downregulated				Pde8b	Downregulated
Fabp4	Downregulated																													Nt5dc3	Downregulated				Pde9a	Downregulated
Fads1	Downregulated																													Otc	Downregulated				Pemt	Downregulated
Fads2	Downregulated																													Pah	Downregulated				Pfkl	Downregulated
Fasn	Downregulated																													Pank4	Downregulated				Pgap1	Downregulated
Fbp2	Downregulated																													Papss1	Downregulated				Phpt1	Downregulated
Folr2	Downregulated																													Pde1a	Downregulated				Pi4ka	Downregulated
Fut1	Downregulated																													Pde4b	Downregulated				Pik3c2g	Downregulated
G6pdx	Downregulated																													Pde6c	Downregulated				Pla2g4b	Downregulated
Gaa	Downregulated																													Pde9a	Downregulated				Plcb1	Downregulated
Gal3st1	Downregulated																													Pemt	Downregulated				Plce1	Downregulated
Gale	Downregulated																													Pfkfb2	Downregulated				Plpp3	Downregulated
Galk1	Downregulated																													Pfkm	Downregulated				Pmm1	Downregulated
Galnt2	Downregulated																													Phpt1	Downregulated				Pnpla3	Downregulated
Gcdh	Downregulated																													Pip4k2b	Downregulated				Ptdss1	Downregulated
Gcnt4	Downregulated																													Pipox	Downregulated				Pycr2	Downregulated
Ggct	Downregulated																													Pklr	Downregulated				Rdh11	Downregulated
Glb1	Downregulated																													Plcb3	Downregulated				Rdh16	Downregulated
Gpam	Downregulated																													Pld1	Downregulated				Rdh9	Downregulated
Gpat4	Downregulated																													Plpp1	Downregulated				Sc5d	Downregulated
Gpd1	Downregulated																													Plpp6	Downregulated				Scd1	Downregulated
Gpd2	Downregulated																													Ppt1	Downregulated				Scp2	Downregulated
Guk1	Downregulated																													Prodh	Downregulated				Sdha	Downregulated
Hacd1	Downregulated																													Prps2	Downregulated				Selenoi	Downregulated
Hacd3	Downregulated																													Ptgds	Downregulated				Shmt1	Downregulated
Hacl1	Downregulated																													Ptges	Downregulated				Slc10a2	Downregulated
Hadh	Downregulated																													Pygl	Downregulated				Slc12a7	Downregulated
Hadha	Downregulated																													Rbp4	Downregulated				Slc17a4	Downregulated
Hadhb	Downregulated																													Rdh16f2	Downregulated				Slc17a5	Downregulated
Hk2	Downregulated																													Rdh5	Downregulated				Slc17a8	Downregulated
Hkdc1	Downregulated																													Rdh7	Downregulated				Slc19a2	Downregulated
Hmgcl	Downregulated																													Rrm2	Downregulated				Slc22a27	Downregulated
Hmgcs2	Downregulated																													Sardh	Downregulated				Slc22a29	Downregulated
Hsd17b10	Downregulated																													Sat2	Downregulated				Slc25a10	Downregulated
Hsd17b11	Downregulated																													Scarb1	Downregulated				Slc25a20	Downregulated
Hsd17b12	Downregulated																													Sdr9c7	Downregulated				Slc25a22	Downregulated
Hsd17b4	Downregulated																													Sec11c	Downregulated				Slc25a27	Downregulated
Hsd17b7	Downregulated																													Setd1b	Downregulated				Slc27a1	Downregulated
Htatip2	Downregulated																													Setdb2	Downregulated				Slc27a4	Downregulated
Impa2	Downregulated																													Sgms2	Downregulated				Slc3a1	Downregulated
Impdh1	Downregulated																													Shmt1	Downregulated				Slc4a4	Downregulated
Inpp1	Downregulated																													Slc10a1	Downregulated				Slc6a7	Downregulated
Ip6k2	Downregulated																													Slc10a2	Downregulated				Sphk2	Downregulated
Kdsr	Downregulated																													Slc11a2	Downregulated				St3gal3	Downregulated
Kyat1	Downregulated																													Slc13a3	Downregulated				St6galnac2	Downregulated
Lipa	Downregulated																													Slc13a5	Downregulated				St6galnac6	Downregulated
Lipe	Downregulated																													Slc16a2	Downregulated				Suox	Downregulated
Lipg	Downregulated																													Slc17a1	Downregulated				Taldo1	Downregulated
Lpin2	Downregulated																													Slc17a2	Downregulated				Thtpa	Downregulated
Lpl	Downregulated																													Slc17a3	Downregulated				Txnrd2	Downregulated
Manba	Downregulated																													Slc17a4	Downregulated				Uck1	Downregulated
Mccc2	Downregulated																													Slc17a8	Downregulated				Ugt1a5	Downregulated
Me1	Downregulated																													Slc1a2	Downregulated				Upp1	Downregulated
Mgll	Downregulated																													Slc22a27	Downregulated				Vnn1	Downregulated
Mlycd	Downregulated																													Slc22a28	Downregulated
Mogat1	Downregulated																													Slc22a29	Downregulated
Mpst	Downregulated																													Slc22a30	Downregulated
Mthfsl	Downregulated																													Slc22a7	Downregulated
Mtmr7	Downregulated																													Slc25a12	Downregulated
Nadk	Downregulated																													Slc25a27	Downregulated
Ndufa6	Downregulated																													Slc26a11	Downregulated
Ndufb3	Downregulated																													Slc29a1	Downregulated
Ndufs1	Downregulated																													Slc29a3	Downregulated
Nt5e	Downregulated																													Slc2a2	Downregulated
Oplah	Downregulated																													Slc2a4	Downregulated
Pank1	Downregulated																													Slc2a5	Downregulated
Pck1	Downregulated																													Slc2a8	Downregulated
Pcyt2	Downregulated																													Slc33a1	Downregulated
Pde4d	Downregulated																													Slc35a1	Downregulated
Pdxp	Downregulated																													Slc36a1	Downregulated
Pfkfb1	Downregulated																													Slc37a1	Downregulated
Pgm1	Downregulated																													Slc37a4	Downregulated
Phospho1	Downregulated																													Slc3a1	Downregulated
Pigp	Downregulated																													Slc40a1	Downregulated
Pigx	Downregulated																													Slc43a1	Downregulated
Plcb1	Downregulated																													Slc5a1	Downregulated
Plce1	Downregulated																													Slc6a13	Downregulated
Pmm1	Downregulated																													Slc6a6	Downregulated
Pnliprp1	Downregulated																													Slc7a5	Downregulated
Pnpla2	Downregulated																													Slc8a3	Downregulated
Pnpla3	Downregulated																													Slco1b2	Downregulated
Ppcs	Downregulated																													Slco2a1	Downregulated
Psat1	Downregulated																													Spcs2	Downregulated
Ptdss1	Downregulated																													Spcs3	Downregulated
Ptdss2	Downregulated																													Sphk2	Downregulated
Rbks	Downregulated																													Srd5a2	Downregulated
Rdh16	Downregulated																													St3gal1	Downregulated
Rpia	Downregulated																													St3gal4	Downregulated
Sc5d	Downregulated																													St6galnac4	Downregulated
Scd1	Downregulated																													St6galnac6	Downregulated
Sdha	Downregulated																													Stt3a	Downregulated
Selenoi	Downregulated																													Sult1a1	Downregulated
Slc12a7	Downregulated																													Sult1b1	Downregulated
Slc14a1	Downregulated																													Sult1c2	Downregulated
Slc19a2	Downregulated																													Tkfc	Downregulated
Slc22a27	Downregulated																													Uggt1	Downregulated
Slc22a29	Downregulated																													Ugp2	Downregulated
Slc22a3	Downregulated																													Ugt1a6a	Downregulated
Slc22a5	Downregulated																													Ugt1a6b	Downregulated
Slc23a2	Downregulated																													Ugt2a3	Downregulated
Slc24a3	Downregulated																													Ugt2b1	Downregulated
Slc25a10	Downregulated																													Ugt2b36	Downregulated
Slc25a20	Downregulated																													Umps	Downregulated
Slc25a22	Downregulated																													Xdh	Downregulated
Slc27a1	Downregulated
Slc27a2	Downregulated
Slc27a4	Downregulated
Slc3a1	Downregulated
Slc4a1	Downregulated
Slc52a2	Downregulated
Slc6a19	Downregulated
Slc6a4	Downregulated
Sphk2	Downregulated
Sptlc3	Downregulated
St3gal3	Downregulated
St3gal5	Downregulated
St3gal6	Downregulated
St6galnac2	Downregulated
Suclg1	Downregulated
Suox	Downregulated
Taldo1	Downregulated
Treh	Downregulated
Txnrd2	Downregulated
Uck1	Downregulated
Ucp2	Downregulated
Ucp3	Downregulated
Ugt1a5	Downregulated
Ugt1a9	Downregulated
Upp1	Downregulated
Uqcr11	Downregulated
Vnn1	Downregulated

## Sheet: Enrichment PFOA and GenX
PPAR-KO genotype
enriched_pathways_downregulated_genes_PPAR_KO
Term	Library	p-value	q-value	z-score	combined score	overlaps
Lipid metabolism	Reactome_2022	5.803e-70	1.184e-67	18.96	3022	SLC27A1;ACADVL;ACAA2;ACSM3;ECI1;MOGAT1;ECI2;DBI;CROT;CYP46A1;LIPE;FADS2;ACADL;CPT2;SPTLC3;CD36;MLYCD;HMGCS2;ACAD11;HADH;ACADS;ARSA;CBR1;ACOT8;CPT1A;ACOT7;PCYT2;ACSL1;SPHK2;ELOVL5;ELOVL2;ELOVL3;ACOT12;ACSL5;ACOT13;ELOVL6;ACSL3;HADHB;ALDH3A2;HADHA;PHOSPHO1;ACOX1;GPD2;EHHADH;GPD1;ACOT2;ACOT6;SLC27A2;ACOT4;MGLL;HACD1;ACSS3;SLC22A5;ABCB4;HSD17B4;HSD17B12;HACD3;HSD17B11;ACACB;AGPAT2;SELENOI;AGPAT3;MTMR…
Fatty acid beta-oxidation	GO_Biological_Process_2021	6.538e-43	7.584e-40	119.7	11620	GCDH;ABCD2;ACADVL;ABCD3;ACAA2;ECI1;ECI2;ETFDH;HSD17B4;ETFA;CROT;ETFB;HSD17B10;ACAT2;ACAT1;ACADL;CPT2;ACAD11;HADH;DECR2;ACADS;DECR1;ACOT8;HADHB;HADHA;ACOX1;EHHADH;SLC27A2;CRAT
Fatty acid catabolism	GO_Biological_Process_2021	2.5e-34	1.45e-31	58.96	4562	ABCD2;ACADVL;ABCD3;ACAA2;ECI1;ECI2;HSD17B4;CROT;HSD17B10;ACAT2;ACAT1;ACADL;CPT2;HACL1;ACAD11;HADH;ACADS;DECR1;ACOT8;ALDH3A2;HADHB;HADHA;ACOX1;EHHADH;SLC27A2;LPIN2;SLC27A4
PPAR signaling pathway	KEGG_2021_Human	1.867e-28	1.727e-26	44.42	2836	SLC27A1;CPT1A;ACSL1;AQP7;ACSL5;LPL;DBI;ACSL3;CPT1B;CYP8B1;FABP1;FADS2;FABP2;FABP4;ACADL;CPT2;ACOX1;EHHADH;ME1;CD36;HMGCS2;PCK1;SLC27A2;SLC27A4
Peroxisome	KEGG_2021_Human	4.293e-21	2.647e-19	29.29	1373	ABCD2;ACOT8;ABCD3;ACSL1;EPHX2;ECI2;ECH1;ACSL5;HSD17B4;CROT;ACSL3;DHRS4;HMGCL;ACOX1;EHHADH;HACL1;MLYCD;DECR2;SLC27A2;CRAT
Biosynthesis of unsaturated fatty acids	KEGG_2021_Human	1.279e-20	4.731e-19	95.38	4369	HACD1;ACOT7;ELOVL5;ELOVL2;ELOVL3;HSD17B4;ELOVL6;HSD17B12;HACD3;FADS2;ACOX1;ACOT2;FADS1;ACOT4
Fatty acid elongation	KEGG_2021_Human	1.279e-20	4.731e-19	95.38	4369	HACD1;ACAA2;ACOT7;ELOVL5;ELOVL2;ELOVL3;ELOVL6;HSD17B12;HACD3;HADHB;HADHA;ACOT2;HADH;ACOT4
Abnormal lipid homeostasis	MGI_Mammalian_Phenotype_Level_4_2021	1.617e-20	1.813e-17	19.38	883.1	ARSA;ABCG5;ACADVL;PCYT2;ABCB4;ABCA3;LPL;HSD17B4;ELOVL6;HSD17B7;ACACB;AGPAT2;CYP8B1;HADHB;FABP1;LIPE;ACADL;GPAM;EHHADH;ST3GAL5;CD36;HADH;MGLL
Glycerophospholipid biosynthesis	Reactome_2022	1.292e-19	1.055e-17	19.16	833.2	PCYT2;CHKB;CHKA;CRLS1;AGPAT2;AGPAT3;SELENOI;HADHB;PTDSS2;HADHA;PHOSPHO1;PTDSS1;GPAM;GPAT4;GPD2;ETNK1;GPD1;PNPLA3;CHPT1;LPIN2;MGLL;PNPLA2
Abnormal fatty acids level	MGI_Mammalian_Phenotype_Level_4_2021	2.261e-11	1.267e-08	120.3	2948	LIPE;SLC27A1;GPAM;ELOVL6;CD36;HADH;AGPAT2
increased fatty acids level MP:0005281	MGI_Mammalian_Phenotype_Level_4_2021	1.192e-10	4.452e-08	32.47	741.9	ABCD2;FABP4;ACADL;UCP3;PNPLA3;HSD17B4;CD36;HADH;DECR1
abnormal lipid level MP:0001547	MGI_Mammalian_Phenotype_Level_4_2021	7.361e-09	2.063e-06	12.44	233	FABP1;LIPE;SLC27A1;CHKB;ECI1;EPHX2;ACOT13;HSD17B4;CD36;LIPA;FADS1
increased liver triglyceride level MP:0009355	MGI_Mammalian_Phenotype_Level_4_2021	2.174e-08	4.874e-06	13.15	232	FADS2;CHKA;PANK1;HKDC1;PNPLA3;DBI;CD36;LIPA;AGPAT2;LPIN2
enriched_pathways_upregulated_genes_PPAR_KO
Term	Library	p-value	q-value	z-score	combined score	overlaps
SLC-mediated Transmembrane Transport	Reactome_2022	5.739e-26	1.504e-23	12.81	744.5	SLC22A4;SLC26A2;SLC26A1;SLC35D1;SLC20A1;SLC22A1;SLC35D2;SLC43A1;SLC1A1;SLC1A2;SLC2A2;SLC1A4;SLC7A11;SLC2A4;SLC2A8;HEPH;SLC12A6;SLC17A1;SLC16A2;SLC13A5;RHBG;SLC38A2;SLC36A1;SLC13A3;SLC2A10;SLC35C1;SLC33A1;SLC6A13;SLC16A10;CP;SLCO1C1;SLC7A7;SLC6A9;SLCO2A1;SLC22A7;SLC28A1;SLC26A6
Lipid metabolism	Reactome_2022	1.855e-25	3.24e-23	6.627	377.4	ALAS1;MOGAT2;HEXB;MSMO1;PIK3CB;GBA2;SMPD3;HPGDS;SPTLC2;GM2A;PIP4K2A;PTGDS;PLA2G12A;DGAT2;PTGIS;ACOT11;ACSL6;CYP7B1;BAAT;CYP39A1;INPP4A;BDH2;CYP2U1;DPEP2;DPEP1;SLC27A3;PTGES;PON3;IDI1;ASAH2;MVK;AKR1D1;PIK3R3;SGMS2;PIK3R1;PLA2G6;LTC4S;CYP7A1;NEU2;HSD11B1;NEU3;INPP5F;OXCT1;ALOX5;HSD17B2;INPP5J;GGT5;B3GALNT1;SRD5A2;SLC10A1;MBOAT2;SYNJ2;ETNPPL;GALC;SQLE;ETNK2;CYP1A2;CYP1A1
Transport of small molecules	Reactome_2022	1.308e-20	1.713e-18	5.837	267.2	HDLBP;SLC2A2;AQP4;SLC7A11;SLC2A4;TCIRG1;SLC2A8;ALAD;HEPH;SLC12A6;SLC16A2;SLC36A1;SLC13A3;SLC2A10;SLC35C1;SLC6A13;ATP11C;ATP11A;SLCO1C1;ADCY9;SLC7A7;SLCO2A1;ATP6V0D2;SLC22A4;SLC26A2;SLC26A1;SLC35D1;SLC20A1;SLC22A1;SLC35D2;SLC43A1;SLC1A1;SLC1A2;ATP1A4;ATP1A3;SLC1A4;ATP1A2;ADCY7;SLC17A1;SLC13A5;RHBG;SLC38A2;SLC17A3;ATP8B1;SLC33A1;SLC16A10;CP;SLC6A9;SLC22A7;SLC28A1;SLC26A6
Biological oxidations	Reactome_2022	4.822e-16	5.054e-14	9.466	333.9	SLC26A2;NNMT;SLC26A1;SLC35D1;MAOA;ACSM1;GLYAT;COMT;CYP7A1;PAPSS1;HPGDS;UGP2;SULT1E1;ALDH1B1;UGT2A3;GGT5;GSTM2;PTGIS;CYP7B1;CYP39A1;SULT1B1;CYP2U1;CYP1A2;CYP1A1;DPEP2;DPEP1
Arginine and proline metabolism	KEGG_2021_Human	4e-13	9.601e-11	23.65	675.2	OAT;MAOA;NOS3;AMD1;PYCR1;SAT2;SRM;AGMAT;ALDH1B1;P4HA1;CKB;ALDH18A1;PRODH
Transport across blood-brain barrier (BBB)	GO_Biological_Process_2021	4.628e-11	2.313e-08	13.11	312	SLC13A3;SLC2A10;SLC1A1;SLC22A1;SLC6A13;ATP1A4;SLC1A2;ATP1A2;SLC1A4;SLC2A4;SLCO1C1;SLC6A9;SLC16A2;SLC38A2
Arachidonic acid metabolism	KEGG_2021_Human	1.14e-10	7.84e-09	16.42	376	GGT5;HPGDS;PLA2G12A;PTGIS;CYP2U1;ALOX5;GPX8;GPX7;PTGDS;LTC4S;PLA2G6;PTGES
Steroid hormone biosynthesis	KEGG_2021_Human	1.14e-10	7.84e-09	16.42	376	HSD11B1;SULT1E1;SRD5A2;AKR1D1;HSD17B2;CYP1A2;CYP1A1;UGT2A3;HSD17B6;COMT;CYP7B1;CYP7A1
Purine metabolism	KEGG_2021_Human	1.307e-10	7.84e-09	9.594	218.3	PRPS2;RRM2;PKLR;PDE1A;AK1;NUDT5;ADCY7;APRT;PAPSS1;NT5C;PNP;ADCY9;PDE4B;ENPP1;PDE6C;XDH
Bile secretion	KEGG_2021_Human	1.074e-09	5.155e-08	11.34	234.3	SLC10A1;SLC22A1;ATP1A4;ATP1A3;AQP4;ATP1A2;ATP1A1;BAAT;ADCY7;CYP7A1;ADCY9;UGT2A3;SLC22A7
amino acid import across plasma membrane (GO:0089718)	GO_Biological_Process_2021	1.588e-09	5.799e-07	33.13	671.2	SLC22A4;SLC36A1;SLC6A9;SLC1A1;SLC1A2;SLC6A13;SLC1A4;SLC16A2
sulfur compound biosynthetic process (GO:0044272)	GO_Biological_Process_2021	1.934e-09	5.799e-07	9.523	191.1	GGT5;B4GALT2;SLC26A2;GSTM2;SLC26A1;SLC35D2;PAPSS1;HPGDS;CTH;ST3GAL4;CHST13;CHSY3;CDO1;ST3GAL1
abnormal xenobiotic pharmacokinetics MP:0008875	MGI_Mammalian_Phenotype_Level_4_2021	4.961e-08	8.032e-05	27.19	457.3	ALDH1B1;SLC10A1;SLC22A1;CYP1A2;CYP1A1;ATP1A3;COMT
abnormal lipid level MP:0001547	MGI_Mammalian_Phenotype_Level_4_2021	9.272e-07	0.0007506	8.525	118.4	SMPD3;GALC;PON3;BHMT;DAGLA;DGAT2;ASAH2;SPTLC2;SGMS2;GBA2
weight loss MP:0001263	MGI_Mammalian_Phenotype_Level_4_2021	5.567e-06	0.003004	5.053	61.14	DGAT2;CNP;HEXB;SDR9C7;PIK3CB;TCIRG1;PLA2G6;APRT;GALC;SLC7A7;NAGLU;ENPP1;OTC
abnormal enzyme/coenzyme activity MP:0005584	MGI_Mammalian_Phenotype_Level_4_2021	9.012e-06	0.003648	5.231	60.77	HSD11B1;GALC;PNP;SLC6A8;PKLR;SLC25A19;PDE1A;SLC33A1;ATP1A3;SLC16A2;GBA2;OTC
increased exploration in new environment MP:0001415	MGI_Mammalian_Phenotype_Level_4_2021	1.937e-05	0.00627	4.818	52.29	ISYNA1;PTGIS;SRD5A2;NOS3;PAH;SLC1A1;PDE4B;ATP1A3;CKB;PLA2G6;PCK2;SEC11C
Group 3
enriched_paths_downregulated_genes_group3
Term	Library	p-value	q-value	z-score	combined score	overlaps
Steroid metabolism	GO_Biological_Process_2021	5.146e-09	2.918e-06	24.66	470.7	CYP39A1;HSD11B1;SULT1A1;SRD5A2;SULT1E1;AKR1D1;RDH5;GBA2
Inorganic anion transport	GO_Biological_Process_2021	5.079e-08	1.44e-05	36.01	604.8	SLC34A2;ENPP1;SLC26A11;ENPP3;SLC17A1;SLC17A3
Nicotinate and nicotinamide metabolism	KEGG_2021_Human	1.926e-07	1.887e-05	47.37	732.5	NNMT;PNP;ENPP1;ENPP3;NMNAT2
Purine ribonucleoside bisphosphate metabolism	GO_Biological_Process_2021	6.773e-07	0.000128	74.78	1062	SULT1A1;SULT1B1;SULT1E1;ENPP1
Ethanol catabolism	GO_Biological_Process_2021	1.754e-06	0.0002464	207.5	2750	SULT1A1;SULT1B1;SULT1E1
Phase II - Conjugation of Compounds	Reactome_2022	3.038e-06	0.0002093	17.07	216.8	SULT1A1;SULT1B1;NNMT;UGP2;SULT1E1;UGT2A3
SLC-mediated transmembrane transport	Reactome_2022	3.994e-06	0.0002093	9.835	122.3	SLC34A2;SLC1A2;SLC3A1;SLC26A11;SLC13A5;SLC17A1;SLC22A7;SLC18A2
Metabolism of Vitamins and Cofactors	Reactome_2022	6.256e-06	0.0002093	11.36	136.1	DHFR;NNMT;MTHFD2;ENPP1;NMNAT2;ENPP3;BCO1
Purine metabolism	KEGG_2021_Human	8.961e-06	0.0002403	14	162.7	PNP;GUCY1B1;PDE1A;ENPP1;ENPP3;XDH
Starch and sucrose metabolism	KEGG_2021_Human	9.808e-06	0.0002403	35.02	403.9	UGP2;TREH;ENPP1;ENPP3
abnormal amniotic fluid composition MP:0012172	MGI_Mammalian_Phenotype_Level_4_2021	0.0002879	0.07796	109.2	889.9	HSD11B1;SULT1E1
crystalluria MP:0009645	MGI_Mammalian_Phenotype_Level_4_2021	0.0003829	0.07796	90.95	715.6	SLC3A1;XDH
abnormal enzyme/coenzyme activity MP:0005584	MGI_Mammalian_Phenotype_Level_4_2021	0.0003896	0.07796	8.824	69.27	HSD11B1;PNP;PDE1A;GBA2;SLC18A2
enhanced behavioral response to addictive substance MP:0009749	MGI_Mammalian_Phenotype_Level_4_2021	0.0007466	0.08015	60.63	436.5	ATP1A1;SLC18A2
enriched_paths_upregulated_genes_group3
Term	Library	p-value	q-value	z-score	combined score	overlaps
Lipid metabolism	Reactome_2022	1.298e-38	1.622e-36	22.6	1972	SLC27A1;HACD1;SLC22A5;ALAS1;ECI1;MOGAT1;ECI2;HSD17B4;DBI;PLA2G6;HSD17B11;ACACB;PGS1;CPT2;ACADL;SPTLC3;HMGCS2;KDSR;CD36;SLC25A20;MLYCD;ACAD11;DECR2;DECR1;CHKB;ACSL1;EPHX2;ELOVL2;ACSL4;PISD;ALDH3A2;ACER2;HADHB;FABP2;HADHA;FABP3;ACOX1;GPD2;EHHADH;ACOT2;ACOT6;CRAT;SLC27A2;LPIN2;MGLL;PNPLA2
Fatty acid metabolism	Reactome_2022	3.157e-31	2.631e-29	45.37	3186	HACD1;SLC22A5;ECI1;ECI2;HSD17B4;DBI;CPT2;ACADL;SLC25A20;MLYCD;ACAD11;DECR2;DECR1;ACSL1;EPHX2;ELOVL2;ACSL4;ALDH3A2;HADHB;HADHA;ACOX1;EHHADH;ACOT2;ACOT6;CRAT;SLC27A2
PPAR signaling pathway	KEGG_2021_Human	5.703e-24	5.931e-22	68.8	3682	SLC27A1;ACSL1;AQP7;LPL;DBI;ACSL4;CPT1B;FABP2;FABP3;ACADL;CPT2;FABP5;ACOX1;EHHADH;CD36;HMGCS2;SLC27A2
Fatty acid beta-oxidation	GO_Biological_Process_2021	6.29e-23	3.956e-20	91.49	4677	ABCD3;ECI1;ECI2;HSD17B4;HADHB;HADHA;ACADL;CPT2;ACOX1;EHHADH;ACAD11;DECR2;SLC27A2;CRAT;DECR1
Fatty acid catabolism	GO_Biological_Process_2021	9.401e-21	1.971e-18	61.49	2836	ABCD3;ECI1;ECI2;HSD17B4;ALDH3A2;HADHB;HADHA;ACADL;CPT2;ACOX1;EHHADH;ACAD11;SLC27A2;LPIN2;DECR1
Peroxisome	KEGG_2021_Human	1.236e-19	4.284e-18	50.45	2196	ABCD3;ACSL1;EPHX2;ECI2;ECH1;HSD17B4;ACSL4;DDO;DHRS4;ACOX1;EHHADH;MLYCD;DECR2;SLC27A2;CRAT
Peroxisomal Protein Import	Reactome_2022	6.929e-18	4.33e-16	57.34	2265	EPHX2;ECI2;ECH1;HSD17B4;DDO;DHRS4;ACOX1;EHHADH;ACOT2;MLYCD;DECR2;SLC27A2;CRAT
Abnormal lipid homeostasis	MGI_Mammalian_Phenotype_Level_4_2021	8.083e-11	5.084e-08	19.54	454.1	HADHB;ABCG5;FABP3;ACADL;EHHADH;HSD17B4;ST3GAL5;LPL;CD36;ACACB;MGLL
Glycerolipid metabolism	KEGG_2021_Human	8.823e-10	2.294e-08	31.53	657.3	PNLIPRP1;ALDH3A2;MOGAT1;LPL;LPIN2;MGLL;DGKH;PNPLA2
Beta-Alanine metabolism	KEGG_2021_Human	8.648e-09	1.799e-07	51.22	950.9	ALDH3A2;HADHA;AOC2;ACOX1;EHHADH;MLYCD
Abnormal triglyceride level	MGI_Mammalian_Phenotype_Level_4_2021	1.499e-06	0.0002358	61.8	828.8	SLC27A1;FABP3;PANK1;CD36
Glucose dyshomeostasis	MGI_Mammalian_Phenotype_Level_4_2021	3.893e-06	0.0004898	9.772	121.7	SLC27A1;FABP3;SLC22A5;ST3GAL5;CD36;MLYCD;ACACB;MGLL
Group 4
enriched_paths_downregulated_genes_group4
Term	Library	p-value	q-value	z-score	combined score	overlaps
Fatty acid beta-oxidation	GO_Biological_Process_2021	1.056e-44	7.527e-42	202.6	20510	GCDH;ABCD2;ACADVL;ABCD3;ACAA2;ECI1;ECI2;ETFDH;HSD17B4;CROT;ETFB;HSD17B10;ACAT1;ACADL;CPT2;ACAD11;DECR2;ACADS;DECR1;ACOT8;HADHB;HADHA;ACOX1;EHHADH;SLC27A2;CRAT
Lipid metabolism	Reactome_2022	1.757e-40	2.416e-38	19.69	1803	SLC27A1;ACADVL;ACAA2;ACSM3;ECI1;MOGAT1;ECI2;CROT;FADS2;CPT2;ACADL;HMGCS2;MLYCD;ACAD11;ACADS;CBR1;ACOT8;CPT1A;ACSL1;SPHK2;ELOVL2;ALDH3A2;HADHB;HADHA;ACOX1;EHHADH;SLC27A2;PLPP1;MGLL;ACSS3;SLC22A5;HSD17B4;HACD3;HSD17B11;AGPAT3;HMGCL;PTDSS1;GPAT4;KDSR;SLC25A20;DECR2;UGT1A9;ARSB;DECR1;HSD3B7;CHKB;EPHX2;FABP1;GLB1;ETNK1;CRAT
Fatty acid catabolism	GO_Biological_Process_2021	2.533e-38	9.029e-36	111.3	9634	ABCD2;ACADVL;ABCD3;ACAA2;ECI1;ECI2;HSD17B4;CROT;HSD17B10;ACAT1;ACADL;CPT2;HACL1;HAO1;ACAD11;ACADS;DECR1;ACOT8;ALDH3A2;HADHB;HADHA;ACOX1;EHHADH;SLC27A2;SLC27A4
Fatty acid metabolism	Reactome_2022	5.412e-37	4.961e-35	46.32	3868	ACADVL;SLC22A5;ACAA2;ACSM3;ECI1;ECI2;HSD17B4;CROT;HACD3;FADS2;CPT2;ACADL;SLC25A20;MLYCD;ACAD11;DECR2;ACADS;DECR1;CBR1;ACOT8;CPT1A;ACSL1;EPHX2;ELOVL2;ALDH3A2;HADHB;HADHA;ACOX1;EHHADH;CRAT;SLC27A2
Peroxisome	KEGG_2021_Human	3.846e-25	2.788e-23	56.91	3199	ABCD2;ACOT8;ABCD3;ACSL1;EPHX2;ECI2;ECH1;HSD17B4;CROT;DHRS4;HMGCL;ACOX1;EHHADH;HACL1;HAO1;MLYCD;DECR2;SLC27A2;CRAT
Peroxisomal Protein Import	Reactome_2022	3.052e-20	2.099e-18	56.85	2554	ACOT8;EPHX2;ECI2;ECH1;HSD17B4;CROT;DHRS4;HMGCL;ACOX1;EHHADH;HAO1;MLYCD;DECR2;SLC27A2;CRAT
Long-chain fatty acid metabolism	GO_Biological_Process_2021	2.744e-18	4.892e-16	40.09	1621	ACOT8;CPT1A;ACSL1;ELOVL2;EPHX2;HSD17B4;FADS2;ACADL;CPT2;ACOX1;HACL1;SLC27A2;FADS1;MGLL;SLC27A4
Valine, leucine and isoleucine degradation	KEGG_2021_Human	1.079e-16	5.217e-15	59.05	2171	MCCC2;ALDH3A2;HADHB;HMGCL;HADHA;ACAA2;EHHADH;HMGCS2;HSD17B10;ACADS;ACAT1;ALDH9A1
PPAR signaling pathway	KEGG_2021_Human	2.971e-14	1.077e-12	34.24	1067	FABP1;FADS2;SLC27A1;CPT1A;ACADL;CPT2;ACSL1;ACOX1;EHHADH;HMGCS2;SLC27A2;SLC27A4
Propanoate metabolism	KEGG_2021_Human	2.755e-11	7.99e-10	52.65	1280	HADHA;ACSS3;ACOX1;EHHADH;SUCLG1;MLYCD;ACADS;ACAT1
abnormal lipid level MP:0001547	MGI_Mammalian_Phenotype_Level_4_2021	1.243e-06	0.0004728	14.62	198.8	FABP1;SLC27A1;CHKB;ECI1;EPHX2;HSD17B4;FADS1
increased fatty acids level MP:0005281	MGI_Mammalian_Phenotype_Level_4_2021	1.744e-06	0.0004728	29.78	394.9	HSD3B7;ABCD2;ACADL;HSD17B4;DECR1
abnormal hepatobiliary system physiology MP:0002139	MGI_Mammalian_Phenotype_Level_4_2021	4.589e-06	0.0006218	164.2	2019	FABP1;ABCG8;ALDH1A1
decreased circulating carnitine level MP:0003978	MGI_Mammalian_Phenotype_Level_4_2021	4.589e-06	0.0006218	164.2	2019	HADHA;SLC22A5;ACADS
abnormal lipid homeostasis MP:0002118	MGI_Mammalian_Phenotype_Level_4_2021	1.844e-05	0.001718	9.453	103.1	HADHB;FABP1;ACADVL;ACADL;EHHADH;HSD17B4;MGLL
enriched_paths_upregulated_genes_group4
Term	Library	p-value	q-value	z-score	combined score	overlaps
Lipid metabolism	Reactome_2022	4.28e-11	5.757e-09	6.547	156.3	GGT5;B3GALNT1;PLA2G12A;ASAH2;HEXB;ACOT11;ACSL4;PIK3C2G;SYNJ2;PLA2G6;HSD11B1;FIG4;SMPD3;SQLE;FABP3;BDH2;SPTLC2;GM2A;CYP1A2;HSD17B2;CYP1A1;ACADM;PTGES
SLC-mediated transmembrane transport	Reactome_2022	2.216e-10	1.987e-08	11.35	252.4	SLC35A2;SLC20A1;SLC35C1;SLC43A1;SLC1A4;CP;SLC6A9;SLCO2A1;SLC16A2;SLC13A5;SLC17A1;RHBG;SLC38A2;SLC22A7
Transport of Small Molecules	Reactome_2022	3.135e-08	2.109e-06	5.362	92.65	SLC35A2;SLC20A1;SLC35C1;SLC43A1;SLC1A4;ATP1A2;AQP4;TCIRG1;CP;ALAD;SLC6A9;SLCO2A1;SLC16A2;SLC13A5;SLC17A1;RHBG;SLC38A2;SLC22A7;ATP6V0A1
Sphingolipid metabolism	GO_Biological_Process_2021	4.318e-07	0.0003321	13.32	195.1	SMPD3;B3GALNT1;ASAH2;GM2A;SPTLC2;HEXB;ENPP2;ST6GALNAC3
Metabolism of amino acids and derivatives	Reactome_2022	1.666e-06	8.962e-05	6.281	83.57	DMGDH;MTAP;BHMT;DCT;ASNS;PYCR1;SLC25A21;PRODH;CSAD;SLC25A12;ASRGL1;DDO
Anion transmembrane transport	GO_Biological_Process_2021	2.762e-06	0.001062	17.41	222.8	SLC35A2;SLC6A9;SLC25A19;SLC25A21;SLC25A12;SLC13A5
Glycosphingolipid metabolism	GO_Biological_Process_2021	8.261e-06	0.002068	20.9	244.6	SMPD3;B3GALNT1;GM2A;HEXB;ST6GALNAC3
Arginine and proline metabolism	KEGG_2021_Human	1.125e-05	0.001319	19.51	222.3	ALDH1B1;P4HA1;AMD1;PYCR1;PRODH
Transport across blood-brain barrie (BBB)	GO_Biological_Process_2021	1.188e-05	0.002068	13.26	150.4	FABP5;SLC6A9;ATP1A2;SLC1A4;SLC16A2;SLC38A2
Glycolipid metabolism	GO_Biological_Process_2021	1.367e-05	0.002068	18.67	209.1	SMPD3;B3GALNT1;GM2A;HEXB;ST6GALNAC3
Steroid metabolism	KEGG_2021_Human	3e-05	0.001319	15.67	163.1	HSD11B1;SULT1E1;HSD17B2;CYP1A2;CYP1A1
Taurine and hypotaurine metabolism	KEGG_2021_Human	3.191e-05	0.001319	64.81	670.9	GGT5;GGT6;CSAD
Retinol metabolism	KEGG_2021_Human	5.087e-05	0.001577	13.92	137.6	ALDH1A3;CYP1A2;CYP1A1;RDH5;BCO1
Alanine, aspartate and glutamate metabolism	KEGG_2021_Human	6.542e-05	0.001622	21.1	203.3	CAD;ASNS;DDO;ASRGL1
Abnormal xenobiotic pharmacokinetics	MGI_Mammalian_Phenotype_Level_4_2021	0.0003701	0.05811	24.67	194.9	ALDH1B1;CYP1A2;CYP1A1
abnormal enzyme/coenzyme activity MP:0005584	MGI_Mammalian_Phenotype_Level_4_2021	0.0004429	0.05811	6.645	51.32	HSD11B1;PNP;PKLR;SLC25A19;PDE1A;SLC16A2
decreased triiodothyronine level MP:0005473	MGI_Mammalian_Phenotype_Level_4_2021	0.0005098	0.05811	85.68	649.6	SMPD3;SLC16A2
Group 5
enriched_paths_downregulated_genes_group5
Term	Library	p-value	q-value	z-score	combined score	overlaps
Lipid metabolism	Reactome_2022	1.522e-10	2.169e-08	7.286	164.7	PON3;PLA2G4B;ACOT11;ELOVL3;MIA3;PIK3C2G;SGMS2;CROT;CYP7B1;BAAT;ABCB11;MTMR6;CYP39A1;HSD11B1;PIKFYVE;CYP2U1;GLB1L;INPP5F;HSD17B2;ENPP6
Monocarboxylic acid metabolism	GO_Biological_Process_2021	2.407e-08	1.565e-05	15.62	274.1	SCP2;GLO1;ACSM1;ACOT11;HACL1;CROT;BAAT;ABCB11;ACADSB
Fatty acid metabolism	GO_Biological_Process_2021	1.239e-07	3.319e-05	15.87	252.4	PON3;ACSM1;ACOT11;HACL1;CROT;BAAT;ABCB11;ACADSB
SLC-mediated transmembrane transport	Reactome_2022	2.507e-07	2.382e-05	9.88	150.2	SLCO1C1;SLC22A4;SLC35A1;SLCO2A1;SLC17A8;SLC16A2;SLC17A1;SLC38A2;SLC22A7;SLC18A2
Fatty acid beta-oxidation	GO_Biological_Process_2021	3.381e-07	5.44e-05	25.54	380.5	ADH4;SCP2;ACSM1;HACL1;HAO1;CROT
Bile acid metabolism	GO_Biological_Process_2021	4.405e-07	5.44e-05	39.88	583.7	CYP39A1;SCP2;ABCB11;BAAT;CYP7B1
Phosphatidylinositol signaling system	KEGG_2021_Human	6.425e-06	0.0002741	14.85	177.5	PIKFYVE;INPP5F;INPP1;PPIP5K2;PIK3C2G;MTMR6
Organic anions transport	Reactome_2022	1.614e-05	0.001086	82	904.8	SLCO1C1;SLCO2A1;SLC16A2
Inositol phosphate metabolism	KEGG_2021_Human	2.404e-05	0.0007692	16.39	174.3	PIKFYVE;INPP5F;INPP1;PIK3C2G;MTMR6
Peroxisome	KEGG_2021_Human	4.224e-05	0.001081	14.47	145.7	SCP2;HACL1;HAO1;CROT;BAAT
abnormal bile salt level MP:0004774	MGI_Mammalian_Phenotype_Level_4_2021	4.391e-05	0.01478	54.65	548.4	SCP2;ATP8B1;ABCB11
decreased triiodothyronine level MP:0005473	MGI_Mammalian_Phenotype_Level_4_2021	0.0003238	0.07265	108.2	869.1	SLCO1C1;SLC16A2
delayed eyelid opening MP:0001290	MGI_Mammalian_Phenotype_Level_4_2021	0.0004518	0.07395	22.6	174	KMT2C;ELOVL3;CDO1
enriched_paths_upregulated_genes_group5
Term	Library	p-value	q-value	z-score	combined score	overlaps
Lipid metabolism	Reactome_2022	2.722e-10	3.606e-08	7.524	165.7	GGT5;GLTP;ELOVL1;ACOT13;SLC51B;PLA2G6;HSD17B11;ACACB;ALDH3A2;SMPD3;LIPE;ACOX1;EHHADH;ACOT2;CYP1A1;DECR2;LPIN2;MGLL;PNPLA2
Anion transmembrane transport	GO_Biological_Process_2021	1.623e-08	1.008e-05	28.95	519.3	SLC5A6;SLC13A4;SLC25A10;SLC25A5;SLC13A5;SLC25A11;SLC19A1
Carboydrates metabolism	Reactome_2022	4.354e-08	3.846e-06	10.37	175.8	PFKFB1;TPI1;GALT;TKFC;PKM;MDH2;SLC25A10;SLC25A11;CHST2;XYLB;GALK1
Fatty acid metabolism	Reactome_2022	6.328e-08	4.193e-06	13.89	230.3	GGT5;ALDH3A2;ELOVL1;ACOX1;EHHADH;ACOT2;CYP1A1;ACOT13;DECR2
Glycolysis / Gluconeogenesis	GO_Biological_Process_2021	1.516e-07	4.708e-05	50.53	793.4	PFKFB1;HK3;TPI1;PKM;HK2;ALDH3A2;
Fructose and mannose metabolism	KEGG_2021_Human	2.989e-07	4.006e-05	43.3	650.6	PFKFB1;HK3;TKFC;TPI1;HK2
Oxaloacetate transport	GO_Biological_Process_2021	7.9e-07	0.0001141	355.6	4996	SLC25A10;SLC13A5;SLC25A11
Amino sugar and nucleotide sugar metabolism	KEGG_2021_Human	2.049e-06	0.0001373	28.18	369.1	HK3;GALT;NAGK;HK2;GALK1
Glucose metabolism	Reactome_2022	2.476e-06	0.0001312	17.7	228.5	PFKFB1;TPI1;PKM;MDH2;SLC25A10;SLC25A11
Glycerolipid metabolism	KEGG_2021_Human	6.81e-06	0.0002857	21.62	257.2	ALDH3A2;TKFC;LPIN2;MGLL;PNPLA2
Decreased liver triglyceride level	MGI_Mammalian_Phenotype_Level_4_2021	9.327e-06	0.006016	20.18	233.7	LIPE;ACOT13;SLC13A5;ACACB;MGLL
Galactose metabolism	KEGG_2021_Human	9.607e-06	0.0002857	35.49	410.1	HK3;GALT;HK2;GALK1
Oxidative stress	MGI_Mammalian_Phenotype_Level_4_2021	6.853e-05	0.01473	13	124.6	ALDH3A2;GALT;FTH1;GPX7;HMOX1
Abnormal lipid homeostasis	MGI_Mammalian_Phenotype_Level_4_2021	0.0002781	0.04484	9.5	77.78	LIPE;EHHADH;ST3GAL5;ACACB;MGLL
improved glucose tolerance MP:0005292	MGI_Mammalian_Phenotype_Level_4_2021	0.0003763	0.0462	5.74	45.26	ST3GAL5;ACOT13;HMOX1;SLC51B;SLC13A5;MGLL;CHST2
Group 6
enriched_paths_downregulated_genes_group6
Term	Library	p-value	q-value	z-score	combined score	overlaps
Lipid metabolism	Reactome_2022	4.145e-48	6.57e-46	20.64	2252	SLC27A1;ACADVL;ACAA2;ACSM3;ECI1;ECI2;PIK3C2G;CYP46A1;FADS2;CPT2;ACADL;HMGCS2;ACADS;CBR1;ACOT8;CPT1A;SPHK2;ELOVL2;ELOVL3;ACSL5;ACSL3;CYP39A1;ALDH3A2;CYP27A1;HADHB;HADHA;EHHADH;SLC27A2;MGLL;ACSS3;HACD1;SLC22A5;HPGD;HSD17B4;HACD3;ABCB11;HSD17B11;SELENOI;AGPAT3;CYP17A1;HMGCL;PTDSS1;GPAT4;SC5D;KDSR;SLC25A20;DECR2;UGT1A9;ARSB;HSD3B7;CHKB;EPHX2;FABP1;GLB1;ETNK1;ACER3;PNPLA3;PEMT;CRAT;LPIN2
Fatty acid beta-oxidation	GO_Biological_Process_2021	2.602e-34	2.217e-31	120.2	9292	GCDH;ABCD2;ACADVL;ACOT8;ABCD3;ACAA2;ECI1;ECI2;ETFDH;HSD17B4;ETFB;HSD17B10;ACAT1;HADHB;HADHA;ACADL;CPT2;EHHADH;DECR2;ACADS;SLC27A2;CRAT
Fatty acid metabolism	Reactome_2022	2.695e-33	2.847e-31	36.6	2745	HACD1;ACADVL;SLC22A5;ACAA2;HPGD;ACSM3;ECI1;ECI2;HSD17B4;HACD3;FADS2;CPT2;ACADL;SLC25A20;DECR2;ACADS;CBR1;ACOT8;CPT1A;EPHX2;ELOVL2;ELOVL3;ACSL5;ACSL3;ALDH3A2;HADHB;HADHA;EHHADH;CRAT;SLC27A2
Fatty acid catabolism	GO_Biological_Process_2021	7.441e-31	3.17e-28	75.03	5205	ABCD2;ACADVL;ACOT8;ABCD3;ACAA2;ECI1;ECI2;HSD17B4;HSD17B10;ACAT1;ALDH3A2;HADHB;HADHA;ACADL;CPT2;EHHADH;HACL1;HAO1;ACADS;SLC27A2;LPIN2;SLC27A4
Peroxisome	KEGG_2021_Human	1.37e-20	1.158e-18	41.08	1879	ABCD2;ACOT8;ABCD3;EPHX2;ECI2;ECH1;ACSL5;HSD17B4;ACSL3;DHRS4;HMGCL;EHHADH;HACL1;HAO1;DECR2;SLC27A2;CRAT
PPAR signaling pathway	KEGG_2021_Human	3.916e-18	2.206e-16	39.32	1576	SLC27A1;CPT1A;ACSL5;ACSL3;CPT1B;CYP27A1;FABP1;FADS2;ACADL;CPT2;EHHADH;ME1;HMGCS2;SLC27A2;SLC27A4
Valine, leucine and isoleucine degradation	KEGG_2021_Human	6.237e-16	2.635e-14	50.44	1766	MCCC2;ALDH3A2;HADHB;HMGCL;HADHA;ACAA2;EHHADH;HMGCS2;HSD17B10;ACADS;ACAT1;ALDH9A1
Protein localization	Reactome_2022	2.769e-15	2.194e-13	18.09	606.4	ACOT8;ABCD2;ABCD3;EPHX2;ECH1;ECI2;HSD17B4;DHRS4;ALDH3A2;CS;HMGCL;EHHADH;HAO1;DECR2;CRAT;SLC27A2;SLC25A13
Glycerolipid metabolism	KEGG_2021_Human	4.79e-10	1.567e-08	25.58	548.9	ALDH3A2;GPAT4;LIPG;PNPLA3;LPIN2;MGLL;AGPAT3;ALDH9A1;DGKH
Abnormal lipid homeostasi	MGI_Mammalian_Phenotype_Level_4_2021	2.801e-09	2.227e-06	13.59	267.7	HADHB;FABP1;ABCG5;ACADVL;ACADL;ABCA3;EHHADH;ST3GAL5;HSD17B4;HSD17B7;MGLL
Hepatic steatosis	MGI_Mammalian_Phenotype_Level_4_2021	1.739e-08	6.912e-06	11.25	201	HADHB;HADHA;ACADVL;SLC22A5;ACADL;PANK1;PNPLA3;PEMT;PIK3C2G;ACADS;SLC25A13
increased fatty acids level	MGI_Mammalian_Phenotype_Level_4_2021	1.136e-07	3.01e-05	32.17	514.3	CYP27A1;HSD3B7;ABCD2;ACADL;PNPLA3;HSD17B4
Abnormal lipid level	MGI_Mammalian_Phenotype_Level_4_2021	2.226e-07	4.425e-05	14.65	224.4	FABP1;SLC27A1;CHKB;ECI1;EPHX2;HSD17B4;PEMT;FADS1
Increased liver triglyceride levels	MGI_Mammalian_Phenotype_Level_4_2021	1.194e-06	0.0001898	14.76	201.3	CYP27A1;FADS2;HSD3B7;PANK1;PNPLA3;LPIN2;SLC25A13
enriched_paths_upregulated_genes_group6
Term	Library	p-value	q-value	z-score	combined score	overlaps
Lipid metabolism	Reactome_2022	6.166e-13	1.329e-10	6.12	172.1	GLTP;ASAH2;ALAS1;MOGAT2;HEXB;ALOX15;ABHD5;PLA2G6;SMPD3;NEU3;SPTLC2;GM2A;OXCT1;HSD17B2;INPP5J;PIP4K2A;ACADM;GGT5;B3GALNT1;ELOVL1;PLA2G12A;GGPS1;SYNJ2;GPCPD1;CYP2U1;SYNJ1;CYP1A2;CYP1A1;LPIN3
SLC-mediated transmembrane transport	Reactome_2022	1.217e-11	1.748e-09	10.28	258.4	SLC35A2;SLC36A1;SLC26A2;SLC13A3;SLC35D1;SLC20A1;SLC35C1;SLC35D2;SLC7A11;SLC5A6;SLC5A9;SLC6A9;SLC12A6;SLC13A5;SLC25A5;RHBG;SLC26A6
Transport of Small Molecules	Reactome_2022	5.625e-11	6.061e-09	5.55	131	SLC26A2;SLC35D1;SLC20A1;SLC35D2;AQP4;SLC7A11;TCIRG1;ADCY7;ALAD;FTH1;SLC12A6;SLC13A5;RHBG;ATP6V1D;SLC35A2;SLC36A1;ABCC4;SLC13A3;ATP8B2;SLC35C1;ATP11A;SLC5A6;SLC5A9;SLC6A9;SLC25A5;SLC26A6
Glycolipid metabolism	GO_Biological_Process_2021	2.622e-10	2.64e-07	27.81	613.6	GLTP;SMPD3;NEU3;B3GALNT1;GM2A;HEXB;B3GNT5;NEU1;ST6GALNAC3
Purine metabolism	KEGG_2021_Human	4.578e-10	8.332e-08	13.86	298	GUCY1A2;GUCY1A1;PNP;ENTPD2;PDE1A;PDE2A;PDE4A;PGM2;NUDT5;DCK;ADCY7;APRT
Sphingolipid metabolism	GO_Biological_Process_2021	2.03e-09	7.738e-07	14.07	281.5	GLTP;SMPD3;NEU3;B3GALNT1;ELOVL1;ASAH2;GM2A;SPTLC2;HEXB;NEU1;ST6GALNAC3
Anion transmembrane transport	GO_Biological_Process_2021	2.755e-09	7.738e-07	20.6	406.1	SLC5A6;SLC35A2;SLC13A3;SLC6A8;SLC6A9;SLC25A19;SLC25A5;SLC13A5;SLC19A1
Glycosphingolipid metabolism	GO_Biological_Process_2021	3.074e-09	7.738e-07	27.08	530.8	GLTP;SMPD3;NEU3;B3GALNT1;GM2A;HEXB;NEU1;ST6GALNAC3
Ceramide catabolism	GO_Biological_Process_2021	1.176e-07	2.162e-05	58.92	940.1	NEU3;ASAH2;GM2A;HEXB;NEU1
Arginine and proline metabolism	KEGG_2021_Human	1.262e-07	1.149e-05	21.34	339.1	ALDH1B1;NOS3;AMD1;PYCR1;CKB;PRODH;AGMAT
Arachidonic acid metabolism	KEGG_2021_Human	5.126e-07	3.11e-05	16.99	246	GGT5;PLA2G12A;CYP2U1;GPX3;ALOX15;GPX7;PLA2G6
Retinol metabolism	KEGG_2021_Human	1.088e-06	4.949e-05	15.03	206.4	ALDH1A3;ALDH1A2;CYP1A2;CYP1A1;RDH5;HSD17B6;BCO1
Steroid metabolism	KEGG_2021_Human	8.572e-06	0.000312	14.2	165.7	SULT1E1;HSD17B2;CYP1A2;CYP1A1;HSD17B6;COMT
Abnormal xenobiotic pharmacokinetics	MGI_Mammalian_Phenotype_Level_4_2021	3.522e-05	0.01504	25.74	264	ALDH1B1;CYP1A2;CYP1A1;COMT
abnormal urine homeostasis MP:0009643	MGI_Mammalian_Phenotype_Level_4_2021	5.051e-05	0.01504	10.13	100.2	BHMT;ACE;NEU1;PEPD;SLC26A6;APRT
abnormal enzyme/coenzyme activity MP:0005584	MGI_Mammalian_Phenotype_Level_4_2021	5.108e-05	0.01504	6.687	66.08	NQO1;PNP;SLC6A8;SLC25A19;PDE1A;NEU1;AKR1A1;LPIN3
Abnormal lipid level	MGI_Mammalian_Phenotype_Level_4_2021	7.021e-05	0.01654	9.512	90.97	SMPD3;BHMT;DAGLA;ASAH2;SPTLC2;ABHD5
Group 7
enriched_paths_downregulated_genes_group7
Term	Library	p-value	q-value	z-score	combined score	overlaps
Carbohydrates metabolism	Reactome_2022	2.047e-20	3.695e-18	11.6	525.7	PFKFB2;PRPS2;FUT10;GBE1;FUT11;PYGL;HS6ST1;KHK;PAPSS1;HS2ST1;NDST1;UGP2;TKFC;NAGLU;B3GALT1;ST3GAL4;CHSY3;SLC37A4;GUSB;ST3GAL1;SLC37A1;PKLR;GLCE;AGL;B4GAT1;ALDOB;SLC25A12;FBP1;PFKM;ST6GALNAC6
SLC-mediated transmembrane transport	Reactome_2022	6.88e-19	8.279e-17	11.94	499.3	SLC43A1;SLC1A2;SLC40A1;SLC2A2;SLC3A1;SLC5A1;SLC2A4;SLC2A8;SLC26A11;SLC17A8;SLC17A1;SLC16A2;SLC13A5;SLC36A1;SLC35A1;SLC13A3;SLC11A2;SLC33A1;SLC6A13;CP;SLC8A3;SLC6A6;SLC7A5;SLCO2A1;SLC29A1;SLC22A7;SLC29A3
Transport of Small Molecules	Reactome_2022	5.711e-18	5.155e-16	6.3	250.1	SCARB1;SLC43A1;SLC1A2;SLC40A1;LCAT;SLC2A2;SLC3A1;SLC5A1;SLC2A4;SLC2A8;SLC26A11;SLC17A8;SLC17A1;SLC16A2;SLC13A5;ABCD1;SLC17A3;SLC36A1;SLC35A1;SLC13A3;ATP8B1;ABCA3;SLC11A2;SLC33A1;SLC6A13;ATP11C;ATP1B3;ATP11A;ATP2B1;ATP1B1;CP;SLC8A3;SLC6A6;ATP4A;SLC7A5;ADCY9;SLCO2A1;SLC29A1;SLC22A7;ATP6V0D2;SLC29A3
Metabolism of amino acids and derivatives	Reactome_2022	1.246e-14	8.996e-13	7.747	248	DMGDH;NNMT;SHMT1;PAPSS1;HYKK;AMDHD1;KYNU;DBT;ASL;HAO1;PRODH;GLUL;GAMT;PIPOX;ACADSB;GLUD1;SLC7A5;BHMT;PAH;SARDH;PEMT;NAGS;CDO1;IDO2;SLC25A12;OTC;BCAT2
Purine metabolism	KEGG_2021_Human	2.132e-11	2.981e-09	12.14	298.4	PRPS2;RRM2;PKLR;NPR2;PDE1A;ADK;ENTPD8;PAPSS1;ADCY9;PDE4B;ENPP1;PDE6C;ENPP3;XDH;PDE9A
Bile secretion	KEGG_2021_Human	2.952e-11	2.981e-09	15.47	375	SCARB1;SLC10A1;SLC10A2;ATP1B3;ATP1A1;SLC5A1;ATP1B1;BAAT;ABCB11;CYP7A1;ADCY9;UGT2A3;SLC22A7
Fructose and mannose metabolism	KEGG_2021_Human	8.441e-11	5.683e-09	33.82	784.4	PFKFB2;TKFC;FCSK;MPI;GMPPA;ALDOB;FBP1;PFKM;KHK
Steroid metabolism	GO_Biological_Process_2021	1.909e-10	1.259e-07	13.08	292.7	SRD5A2;HSD3B2;AKR1D1;CYP46A1;BAAT;ABCB11;GBA2;CYP7A1;CYP17A1;CYP39A1;HSD11B1;SULT1A1;RDH5
Carboxylic acid transport	GO_Biological_Process_2021	8.225e-10	3.616e-07	19.25	402.7	SLC36A1;SLC7A5;SLC6A6;SLC13A3;SLC6A13;SLC16A2;SLC17A1;SLC17A2;SLC17A3;SLC17A4
Glycosphingolipid biosynthesis	KEGG_2021_Human	1.722e-09	8.699e-08	22.53	454.6	B3GALT1;SLC33A1;ST3GAL4;NAGA;B4GALNT1;ST3GAL1;GLA;ST6GALNAC4;ST6GALNAC6
Glycine, serine and threonine metabolism	KEGG_2021_Human	1.417e-08	5.725e-07	22.43	405.4	DMGDH;GAMT;BHMT;MAOB;CBS;SHMT1;SARDH;PIPOX
Abnormal lipid homeostasis	MGI_Mammalian_Phenotype_Level_4_2021	3.778e-08	2.554e-05	9.098	155.5	HSD11B1;SCARB1;ABCA3;SLC10A2;SLC2A2;LCAT;SLC37A4;CP;ABCD1;CYP7A1;XDH;BCAT2
Increased circulating bilirubin level	MGI_Mammalian_Phenotype_Level_4_2021	2.286e-07	8.192e-05	11.91	182.1	LDHA;PKLR;ATP8B1;SLC10A1;AGL;PAH;ATP11C;PFKM;SLC29A3
enriched_paths_upregulated_genes_group7
Term	Library	p-value	q-value	z-score	combined score	overlaps
Lipid metabolism	Reactome_2022	1.024e-56	2.336e-54	13.09	1688	SLC27A1;ACADVL;ACAA2;ALAS1;ECI1;MOGAT1;HEXB;ECI2;TECR;DBI;CROT;LCLAT1;LIPE;FADS2;SPTLC1;ACADL;CPT2;SPTLC3;CD36;ACADM;MLYCD;HMGCS2;ACAD11;HADH;ACADS;ABCC3;ARSA;ELOVL1;ACOT8;ACOT7;DGAT1;ACSL1;ACOT12;ACSL5;ACOT13;ACSL4;ACSL3;PISD;HADHB;ALDH3A2;HADHA;PHOSPHO1;ACOX1;GPD2;EHHADH;GPD1;ACOT2;ACOT6;SLC27A2;ACOT4;MGLL;MTMR1;HACD1;ACSS3;SLC22A5;HSD17B4;ABHD5;HSD17B12;PLA2G6;HACD3;HSD17B11;ACACB;AGPAT2;PGS1;…
Fatty acid metabolism	Reactome_2022	1.983e-48	3.014e-46	31.47	3457	HACD1;ACADVL;ACAA2;SLC22A5;ECI1;ECI2;TECR;HSD17B4;DBI;CROT;HSD17B12;HACD3;FADS2;ACADL;CPT2;MLYCD;ACADM;SLC25A20;ACAD11;HADH;DECR2;ACADS;CBR4;DECR1;ELOVL1;ACOT8;ACOT7;ACSL1;PTGES2;EPHX2;ACOT12;ACOT13;ACSL5;ACSL4;ACSL3;CYP8B1;ALDH3A2;HADHB;HADHA;AMACR;ACOX1;EHHADH;NDUFAB1;ACOT2;ACOT6;SLC27A2;CRAT;ACOT4
Fatty acid beta-oxidation	GO_Biological_Process_2021	2.022e-38	2.258e-35	88.69	7698	ACADVL;ABCD3;ACAA2;ECI1;ECI2;ETFDH;HSD17B4;CROT;ETFB;ACAT2;ACAT1;ACADL;CPT2;ACADM;ACAD11;HADH;DECR2;ACADS;DECR1;ACOT8;HADHB;HADHA;AMACR;ACOX1;EHHADH;IVD;SLC27A2;CRAT
Citric Acid (TCA) Cycle and Respiratory Electron Transport	Reactome_2022	5.086e-38	5.798e-36	25.79	2215	NDUFB8;NDUFB10;NDUFB6;NDUFA12;NDUFB3;ETFDH;DLST;UQCR11;ETFB;UQCR10;COX6A1;COX5B;COX7C;COX5A;LDHB;NNT;UCP3;UCP2;IDH3B;UQCRFS1;DLAT;COX8A;PDHX;SLC16A1;ATP5PB;MDH2;ADHFE1;IDH2;ACAD9;NDUFC1;SDHD;COX6B1;CS;NDUFS7;NDUFAB1;OGDH;NDUFS3;SUCLG1;NDUFS1;ACO2
Fatty acid catabolism	GO_Biological_Process_2021	2.417e-30	1.35e-27	44.53	3037	ACADVL;ABCD3;ACAA2;ECI1;ECI2;HSD17B4;CROT;ACAT2;ACAT1;ACADL;CPT2;HACL1;ACADM;ACAD11;HADH;ACADS;DECR1;ACOT8;ALDH3A2;HADHB;HADHA;ACOX1;EHHADH;SLC27A2;LPIN2;SLC27A4
PPAR signaling pathway	KEGG_2021_Human	5.421e-28	4.743e-26	38.29	2404	SLC27A1;AQP7;LPL;DBI;FADS2;ACADL;CPT2;ME1;ACADM;CD36;HMGCS2;ACSL1;ACSL5;ACSL4;ACSL3;CPT1B;CYP8B1;FABP1;FABP3;FABP4;FABP5;ACOX1;EHHADH;SLC27A2;SLC27A4
Peroxisome	KEGG_2021_Human	3.41e-25	1.989e-23	30.92	1742	ACOT8;ABCD3;ACSL1;EPHX2;ECI2;ECH1;IDH2;ACSL5;HSD17B4;ACSL4;CROT;ACSL3;DDO;DHRS4;HMGCL;AMACR;ACOX1;EHHADH;PRDX1;HACL1;MLYCD;DECR2;SLC27A2;CRAT
Monocarboxylic acid metabolism	GO_Biological_Process_2021	6.508e-24	1.454e-21	18.42	983.6	LPL;ABAT;CROT;ADH7;LDHB;HLCS;ME1;HACL1;CD36;DLAT;UGT1A9;MCCC2;PDHX;ACOT7;SLC16A1;ACOT12;ACSL4;ACSL3;CPT1B;SLC5A6;GRHPR;AMACR;VNN1;CYP2S1;ACOT2;ACOT6;ACOT4;SLC27A4
Thermogenesis	KEGG_2021_Human	2.305e-23	1.008e-21	12.74	664.1	NDUFB8;NDUFB10;NDUFB6;NDUFA12;NDUFB3;UQCR11;UQCR10;COX5B;COX6A1;COX7C;COX5A;LIPE;CPT2;UQCRFS1;CYC1;SLC25A20;COX8A;ACSL1;ATP5PB;ACSL5;ACSL4;NDUFC1;ACSL3;SDHD;COX6B2;CPT1B;COX6B1;NDUFS7;NDUFAB1;NDUFS3;NDUFS1;MGLL;PNPLA2
Oxidative phosphorylation	KEGG_2021_Human	2.927e-22	1.024e-20	18.25	905	NDUFB8;NDUFB10;NDUFB6;NDUFA12;NDUFB3;UQCR11;UQCR10;COX6A1;COX5B;COX7C;COX5A;ATP6V0A2;UQCRFS1;CYC1;LHPP;COX8A;ATP5PB;NDUFC1;SDHD;COX6B2;COX6B1;PPA2;NDUFS7;NDUFAB1;NDUFS3;NDUFS1
Abnormal lipid homeostasis	MGI_Mammalian_Phenotype_Level_4_2021	2.814e-16	3.157e-13	13.94	499.2	ARSA;ACADVL;PLA2G2D;HEXB;LPL;HSD17B4;ABHD5;LCLAT1;ACACB;AGPAT2;CYP8B1;HADHB;FABP1;LIPE;FABP3;ACADL;EHHADH;ST3GAL5;CD36;HADH;MGLL
Increased fatty acids level	MGI_Mammalian_Phenotype_Level_4_2021	6.492e-10	3.642e-07	26.56	561.9	FABP3;AMACR;FABP4;ACADL;UCP3;HSD17B4;CD36;HADH;DECR1
Glucose dyshomeostasis	MGI_Mammalian_Phenotype_Level_4_2021	4.584e-08	1.48e-05	6.614	111.8	SLC27A1;SLC22A5;TREH;ACOT13;ACACB;AGPAT2;FABP1;FABP3;FABP4;ST3GAL5;MLYCD;CD36;HADH;MGLL;ABCG2
Abnormal lipid level	MGI_Mammalian_Phenotype_Level_4_2021	5.276e-08	1.48e-05	10.16	170.3	FABP1;LIPE;SLC27A1;SPTLC1;CHKB;ECI1;EPHX2;ACOT13;HSD17B4;CD36;ABHD5
Group 8
enriched_paths_downregulated_genes_group8
Term	Library	p-value	q-value	z-score	combined score	overlaps
Lipid metabolism	Reactome_2022	1.831e-51	3.47e-49	15.04	1757	SLC27A1;ACADVL;ACSM3;ECI1;ECI2;PIK3C2G;CROT;CYP46A1;FADS2;ACADL;CPT2;HMGCS2;ACADS;ARSA;CBR1;ACOT8;CPT1A;PCYT2;HMGCS1;SPHK2;ELOVL5;PLA2G4B;ELOVL2;ACSL5;ACSL3;CYP39A1;HADHB;ALDH3A2;HADHA;GPD2;GPD1;PLPP3;MGLL;ACSS3;HSD17B4;HSD17B12;HACD3;ABCB11;HSD17B11;AGPAT2;ACACA;SELENOI;AGPAT3;CYP17A1;PTDSS1;INPP5E;SC5D;KDSR;SLC25A20;DECR2;ARSB;CTSA;HSD3B7;CHKB;CHKA;GK;SLC10A2;EPHX2;DHCR24;CRLS1;FABP1;FABP2;GPAM…
Fatty acid beta-oxidation	GO_Biological_Process_2021	2.952e-28	3.359e-25	68.27	4327	ABCD2;ACADVL;ACOT8;ECI1;ECI2;ETFDH;HSD17B4;ETFA;CROT;ETFB;HSD17B10;ACAT2;ACAT1;HADHB;HADHA;ACADL;CPT2;SCP2;DECR2;ACADS;CRAT
Fatty acid catabolism	GO_Biological_Process_2021	1.105e-26	6.288e-24	46.39	2772	ABCD2;ACADVL;ACOT8;ECI1;ECI2;HSD17B4;CROT;HSD17B10;ACAT2;ACAT1;ALDH3A2;HADHB;HADHA;ACADL;CPT2;SCP2;HACL1;HAO1;LPIN1;ACADS;LPIN2;SLC27A4
Fatty acid metabolism	Reactome_2022	6.41e-25	8.098e-23	20.06	1118	ACADVL;ACSM3;ECI1;ECI2;HSD17B4;CROT;HSD17B12;HACD3;ACACA;FADS2;ACADL;CPT2;SLC25A20;DECR2;ACADS;CBR1;ACOT8;CPT1A;ELOVL5;EPHX2;ELOVL2;ACSL5;ACSL3;ALDH3A2;HADHB;HADHA;FASN;CRAT
Glycerophospholipid metabolism	KEGG_2021_Human	3.423e-20	3.372e-18	25.65	1150	PCYT2;CHKB;CHKA;DGKA;PLA2G4B;CRLS1;AGPAT2;AGPAT3;SELENOI;PTDSS1;GPAM;GPD2;ETNK1;GPD1;PEMT;CHPT1;PLPP3;LPIN1;LPIN2;DGKH
Phospholipid metabolism	Reactome_2022	5.986e-18	4.538e-16	13.25	525.3	CHKB;PCYT2;CHKA;PLA2G4B;PIK3C2G;CRLS1;AGPAT2;AGPAT3;SELENOI;HADHB;HADHA;PTDSS1;GPAM;ETNK1;GPD2;INPP5E;GPD1;PNPLA3;PI4KA;PEMT;CHPT1;LPIN1;LPIN2;MGLL
PPAR signaling pathway	KEGG_2021_Human	8.15e-17	5.352e-15	27.07	1003	SLC27A1;CPT1A;HMGCS1;GK;ACSL5;ACSL3;CPT1B;FABP1;FADS2;FABP2;ACADL;CPT2;SCP2;ME1;HMGCS2;SLC27A4
Glycerolipid metabolism	KEGG_2021_Human	2.949e-15	1.453e-13	28.96	968.9	GK;DGKA;AGPAT2;AGPAT3;ALDH3A2;GPAM;LIPG;PNPLA3;PLPP3;LPIN1;LPIN2;MGLL;ALDH9A1;DGKH
Peroxisome	KEGG_2021_Human	1.096e-14	4.32e-13	21.85	702.4	ABCD2;ACOT8;EPHX2;ECI2;ECH1;ACSL5;HSD17B4;CROT;ACSL3;DHRS4;SCP2;HACL1;HAO1;DECR2;CRAT
Abnormal lipid homeostasis	MGI_Mammalian_Phenotype_Level_4_2021	1.472e-11	9.502e-09	12.48	311.3	ARSA;ABCG5;ACADVL;PCYT2;ABCA3;SLC10A2;MTHFR;HSD17B4;AGPAT2;HADHB;FABP1;ACADL;GPAM;LPIN1;MGLL
Hepatic steatosis	MGI_Mammalian_Phenotype_Level_4_2021	1.624e-11	9.502e-09	11.09	275.5	ACADVL;GK;ELOVL5;ADK;PIK3C2G;LIPA;AGPAT2;GCK;HADHB;HADHA;ACADL;CBS;PNPLA3;PEMT;LPIN1;ACADS
Increased fatty acids level	MGI_Mammalian_Phenotype_Level_4_2021	1.856e-09	5.428e-07	30.25	608.2	HSD3B7;ABCD2;ACADL;SCP2;GK;PNPLA3;HSD17B4;LPIN1
Abnormal lipid level	MGI_Mammalian_Phenotype_Level_4_2021	2.931e-09	6.859e-07	13.67	268.5	FABP1;SLC27A1;CHKB;SCP2;ECI1;EPHX2;HSD17B4;PEMT;LPIN1;LIPA;FADS1
enriched_paths_upregulated_genes_group8
Term	Library	p-value	q-value	z-score	combined score	overlaps
Lipid metabolism	Reactome_2022	3.741e-19	8.921e-17	6.152	261	AGPAT5;PECR;ASAH2;ALAS1;MOGAT2;HEXB;ABHD5;PIK3CB;PLD6;PLA2G6;AGPAT1;GBA2;SMPD3;MCEE;SPTLC2;GM2A;PTPMT1;HSD17B2;ACADM;GGT5;ABCC3;B3GALNT1;ELOVL1;PHYH;PLA2G12A;GPX1;SLC10A1;SRD5A1;ACSL4;SYNJ2;GPCPD1;ETNPPL;FIG4;BDH2;SLC25A17;ETNK2;CYP1A2;NDUFAB1;CYP1A1;DPEP1;CYP2E1;SLC27A5;PTGES;CDS2;CERS2
Phase II - Conjugation of compounds	Reactome_2022	3.132e-18	4.98e-16	19.83	799.1	GGT5;UGT1A10;SLC26A2;GSTM2;NNMT;SLC26A1;GGT6;AHCY;SLC35D1;UGT1A1;ACSM1;AKR1A1;GLYAT;COMT;PAPSS2;SULT1B1;UGDH;MAT2A;SULT1E1;CYP1A2
Biological oxidations	Reactome_2022	3.469e-17	4.137e-15	11.36	430.6	UGT1A10;ACY3;SLC26A2;AHCY;NNMT;SLC26A1;SLC35D1;ACSM1;GLYAT;COMT;PAPSS2;SULT1E1;MAT2A;GGT5;GSTM2;GGT6;UGT1A1;AKR1A1;SULT1B1;UGDH;CYP1A2;ALDH1A1;CYP1A1;DPEP1;CYP2E1
SLC-mediated transmembrane transport	Reactome_2022	5.588e-13	5.331e-11	8.448	238.4	SLC35A2;SLC26A2;SLC13A3;SLC26A1;SLC35D1;SLC20A1;SLC35C1;SLC22A1;SLC33A1;SLC1A1;SLC16A10;SLC7A11;SLC5A6;SLC2A9;SLC6A9;SLCO2A1;SLC12A6;SLC13A5;SLC18A1;RHBG;SLC28A1;SLC26A6
Organic acid transport	GO_Biological_Process_2021	1.636e-12	1.828e-09	14.9	404.2	ABCC3;ABCC4;SLC13A3;SLC26A1;SLC10A1;SLC16A10;SLC7A11;SLC5A6;SLC25A17;SLC13A5;SLC25A11;SLC27A5;SLC19A1;SLC26A6;ABCG2
Drug metabolism	KEGG_2021_Human	5.18e-12	1.14e-09	13.61	353.6	UGT1A10;GSTM2;UGT1A1;NME2;NME4;UPB1;NME1;TYMP;UCK2;CYP1A2;AOX1;UPP2;CYP2E1;TK1;XDH
Amino sugar and nucleotide sugar metabolism	KEGG_2021_Human	1.287e-11	1.415e-09	24.73	620.2	GMPPB;UGDH;CMAS;NAGK;HEXB;UXS1;GMPPA;GFPT1;UAP1;GALK1;GNE
Sulfur compound biosynthesis	GO_Biological_Process_2021	1.531e-09	8.55e-07	10.87	220.7	GGT5;SLC26A2;GSTM2;SLC26A1;GGT6;AKR1A1;PAPSS2;UGDH;MAT2A;CTH;ST3GAL1;CHST2;CHST3
Glutathione metabolism	KEGG_2021_Human	1.857e-09	1.361e-07	17.62	354.2	GGT5;GSTM2;GPX1;GGT6;GPX3;ODC1;IDH2;GPX7;PRDX6;SRM
Abnormal xenobiotic pharmacokinetics	MGI_Mammalian_Phenotype_Level_4_2021	1.197e-08	1.525e-05	33.72	615	ABCC3;SLC10A1;SLC22A1;CYP1A2;CYP1A1;CYP2E1;COMT
Pyrimidine metabolism	KEGG_2021_Human	2.733e-08	1.503e-06	15.79	274.9	UCK2;ENTPD5;NME2;UPP2;NME4;TK1;UPB1;NME1;TYMP
Steroid metabolism	KEGG_2021_Human	5.929e-08	2.609e-06	14.27	237.4	UGT1A10;UGT1A1;SULT1E1;SRD5A1;HSD17B2;CYP1A2;CYP1A1;CYP2E1;COMT
Increased cellular sensitivity to oxidative stress	MGI_Mammalian_Phenotype_Level_4_2021	8.11e-08	4.773e-05	37.65	614.7	GPX1;CTH;PRDX1;GPX7;GLRX;PAFAH2
Abnormal blood homeostasis	MGI_Mammalian_Phenotype_Level_4_2021	1.124e-07	4.773e-05	9.308	148.9	ABCC4;PHYH;GPX3;GMPPA;ALPL;CYP2E1;ACADM;COMT;XDH;SLC26A6;OTC
Anion transmembrane transport	GO_Biological_Process_2021	1.37e-07	2.912e-05	12.79	202.1	SLC5A6;SLC35A2;SLC13A3;SLC6A9;SLC25A19;SLC1A1;SLC13A5;SLC25A11;SLC19A1
Abnormal urine homeostasis	MGI_Mammalian_Phenotype_Level_4_2021	8.867e-07	0.0002729	10.01	139.5	SLC10A1;PAH;SLCO2A1;AFMID;NEU1;PEPD;XDH;SLC26A6;APRT
abnormal enzyme/coenzyme activity MP:0005584	MGI_Mammalian_Phenotype_Level_4_2021	1.071e-06	0.0002729	6.513	89.54	PNLIPRP1;NQO1;COX7A2L;H6PD;GPX1;SLC25A19;NEU1;SLC33A1;AKR1A1;AGPAT1;GBA2;OTC
