# Supplementary material for: Investigating Lipid and Energy Dyshomeostasis Induced by Per- and Polyfluoroalkyl Substances (PFAS) Congeners in Mouse Model Using Systems Biology Approaches
Source: Metabolites. 2025 Jul 24;15(8):499. doi: 10.3390/metabo15080499 (PMC12388551; doi:10.3390/metabo15080499)
Supplement: Supplementary file 1 [file metabolites-15-00499-s001.zip › Supplementary file S4.xlsx]

## Sheet: Sheet1
Figure 4 cholesterol biosynthesis
BIGG_ID	Enzyme	Reaction equation	Link
HMGCOAS	Hydroxymethylglutaryl CoA synthase	coa_c + h_c + hmgcoa_c ⇌ aacoa_c + accoa_c + h2o_c	http://bigg.ucsd.edu/universal/reactions/HMGCOAS
HMGCOARx	Hydroxymethylglutaryl CoA reductase (ir)	2.0 h_x + 2.0 nadph_x + hmgcoa_x ⇌ coa_x + 2.0 nadp_x + mev__R_x	http://bigg.ucsd.edu/universal/reactions/HMGCOARx
MEVK1	Mevalonate kinase atp	atp_c + mev__R_c ⇌ adp_c + h_c + 5pmev_c	http://bigg.ucsd.edu/universal/reactions/MEVK1
SQLEr	Squalene epoxidase endoplasmic reticular NADP	h_r + nadph_r + o2_r + sql_r ⇌ Ssq23epx_r + h2o_r + nadp_r	http://bigg.ucsd.edu/universal/reactions/SQLEr
LNSTLSr	Lanosterol synthase	Ssq23epx_r ⇌ lanost_r	http://bigg.ucsd.edu/universal/reactions/LNSTLSr
LSTO2r	Lathosterol oxidase	h_r + nadph_r + o2_r + lthstrl_r ⇌ 2.0 h2o_r + nadp_r + 7dhchsterol_r	http://bigg.ucsd.edu/universal/reactions/LSTO2r
DHCR72r	7-dehydrocholesterol reductase	h_r + nadph_r + 7dhchsterol_r ⇌ nadp_r + chsterol_r	http://bigg.ucsd.edu/universal/reactions/DHCR72r
Figure 5A
BIGG_ID	Enzyme	Reaction equation	Link
PPM	Phosphopentomutase	r1p_c ⇌ r5p_c	http://bigg.ucsd.edu/universal/reactions/PPM
RPE	Ribulose 5-phosphate 3-epimerase	ru5p__D_c ⇌ xu5p__D_c	http://bigg.ucsd.edu/universal/reactions/RPE
PGL	6-phosphogluconolactonase	6pgl_c + h2o_c ⇌ 6pgc_c + h_c	http://bigg.ucsd.edu/universal/reactions/PGL
G6PDH2r	Glucose 6-phosphate dehydrogenase	g6p_c + nadp_c ⇌ 6pgl_c + h_c + nadph_c	http://bigg.ucsd.edu/universal/reactions/G6PDH2r
PGI	Glucose-6-phosphate isomerase	g6p_c ⇌ f6p_c	http://bigg.ucsd.edu/universal/reactions/PGI
GAPD	Glyceraldehyde-3-phosphate dehydrogenase	g3p_c + nad_c + pi_c ⇌ 13dpg_c + h_c + nadh_c	http://bigg.ucsd.edu/universal/reactions/GAPD
PGM	Phosphoglycerate mutase	2pg_c ⇌ 3pg_c	http://bigg.ucsd.edu/universal/reactions/PGM
ENO	Enolase	2pg_c ⇌ h2o_c + pep_c	http://bigg.ucsd.edu/universal/reactions/ENO
PYK	Pyruvate kinase	adp_c + h_c + pep_c ⇌ atp_c + pyr_c	http://bigg.ucsd.edu/universal/reactions/PYK
LDH_L	L-lactate dehydrogenase	lac__L_c + nad_c ⇌ h_c + nadh_c + pyr_c	http://bigg.ucsd.edu/universal/reactions/LDH_L
CSm	Citrate synthase	accoa_m + h2o_m + oaa_m ⇌ cit_m + coa_m + h_m	http://bigg.ucsd.edu/universal/reactions/CSm
MDHm	Malate dehydrogenase mitochondrial	mal__L_m + nad_m ⇌ h_m + nadh_m + oaa_m	http://bigg.ucsd.edu/universal/reactions/MDHm
SUCD1m	Succinate dehydrogenase	fad_m + succ_m ⇌ fadh2_m + fum_m	http://bigg.ucsd.edu/universal/reactions/SUCD1m
FUMm	Fumarase mitochondrial	fum_m + h2o_m ⇌ mal__L_m	http://bigg.ucsd.edu/universal/reactions/FUMm
ASPTA	Aspartate transaminase	akg_c + asp__L_c ⇌ glu__L_c + oaa_c	http://bigg.ucsd.edu/universal/reactions/ASPTA
Figure 5B
BIGG_ID	Enzyme	Reaction equation	Link
TTDCAtr	Fatty acid transport	ttdca_e ⇌ ttdca_c	http://bigg.ucsd.edu/universal/reactions/TTDCAtr
FACOAL191	Fatty-acid--CoA ligase	atp_c + coa_c + prist_c ⇌ amp_c + ppi_c + pristcoa_c	http://bigg.ucsd.edu/universal/reactions/FACOAL191
FATP1t	Fatty acid electroneutral transport	hdca_c + na1_c ⇌ hdca_e + na1_e	http://bigg.ucsd.edu/universal/reactions/FATP1t
FATP4t	Fatty acid electroneutral transport	na1_c + arach_c ⇌ na1_e + arach_e	http://bigg.ucsd.edu/universal/reactions/FATP4t
DOCO13EFATP	Absorption Or Uptake of 13-Docosenoic Acid into Cells	atp_c + coa_c + doco13ac_e ⇌ amp_c + ppi_c + doco13ecoa_c	http://bigg.ucsd.edu/universal/reactions/DOCO13EFATP
BUTt	Butyrate transport (diffusion)	but_e ⇌ but_c	http://bigg.ucsd.edu/universal/reactions/BUTt
RE2912M	Long-Chain-Fatty-Acid- Coenzyme A Ligase	atp_m + coa_m + hdcea_m ⇌ amp_m + ppi_m + hdcoa_m	http://bigg.ucsd.edu/universal/reactions/RE2912M
ADRNCPT1	Carnitine O-palmitoyltransferase	crn_c + adrncoa_c ⇌ coa_c + adrncrn_c	http://bigg.ucsd.edu/universal/reactions/ADRNCPT1
ACRNtm	O acetylcarnintine transport into mitochondria via diffusion	acrn_c ⇌ acrn_m	http://bigg.ucsd.edu/universal/reactions/ACRNtm
C160CPT2	C160 transport into the mitochondria	coa_m + pmtcrn_m ⇌ crn_m + pmtcoa_m	http://bigg.ucsd.edu/universal/reactions/C160CPT2
ACACT1m	Acetyl CoA C acetyltransferase mitochondrial	2.0 accoa_m ⇌ aacoa_m + coa_m	http://bigg.ucsd.edu/universal/reactions/ACACT1m
r0310	Palmitoyl Coenzyme A:Oxygen 2-Oxidoreductase	pmtcoa_m + q10_m ⇌ hdd2coa_m + q10h2_m	http://bigg.ucsd.edu/universal/reactions/r0310
ECOAH9m	Enoyl-coa hydratase, 3-Hydroxy-2-methylbutyryl-CoA forming	h2o_m + 2mb2coa_m ⇌ 3hmbcoa_m	http://bigg.ucsd.edu/universal/reactions/ECOAH9m
ECOAH12m	Enoyl-coa hydratase, 3-Hydroxyisobutyryl-CoA forming	h2o_m + 2mp2coa_m ⇌ 3hibutcoa_m	http://bigg.ucsd.edu/universal/reactions/ECOAH12m
